# Supplementary material for: Full structural ensembles of intrinsically disordered proteins from unbiased molecular dynamics simulations
Source: Commun Biol. 2021 Feb 23;4:243. doi: 10.1038/s42003-021-01759-1 (PMC7902620; doi:10.1038/s42003-021-01759-1)
Supplement: Supplementary file 3 — Supplementary Data 1 [file 42003_2021_1759_MOESM3_ESM.xlsx]

## Sheet: Sheet1
Fig. 1a									Fig. 1b									Fig. 1c									Fig. 1d												Fig. 1e
Histatin 5									Sic 1									SH4UD									Histatin 5												Sic 1
Standard MD (a03ws)		Standard MD (a99SB-disp)		HREMD (a03ws)		HREMD (a99SB-disp)			Standard MD (a03ws)		Standard MD (a99SB-disp)		HREMD (a03ws)		HREMD (a99SB-disp)			Standard MD (a03ws)		Standard MD (a99SB-disp)		HREMD (a03ws)		HREMD (a99SB-disp)			SAXS experiment			Standard MD (a03ws)		Standard MD (a99SB-disp)		HREMD (a03ws)		HREMD (a99SB-disp)			SAXS experiment			Standard MD (a03ws)		Standard MD (a99SB-disp)		HREMD (a03ws)		HREMD (a99SB-disp)
Rg (nm)	P(Rg)	Rg (nm)	P(Rg)	Rg (nm)	P(Rg)	Rg (nm)	P(Rg)		Rg (nm)	P(Rg)	Rg (nm)	P(Rg)	Rg (nm)	P(Rg)	Rg (nm)	P(Rg)		Rg (nm)	P(Rg)	Rg (nm)	P(Rg)	Rg (nm)	P(Rg)	Rg (nm)	P(Rg)		q (nm^-1)	I(q)	error in I(q)	q (nm^-1)	I(q)	q (nm^-1)	I(q)	q (nm^-1)	I(q)	q (nm^-1)	I(q)		q (nm^-1)	I(q)	error in I(q)	q (nm^-1)	I(q)	q (nm^-1)	I(q)	q (nm^-1)	I(q)	q (nm^-1)	I(q)
0.405	0	0.405	0	0.405	0	0.405	0		0.68	0	0.68	0	0.92	0	0.76	0		0.69	0	0.69	0	0.81	0	0.75	0		0.0419	3.58	0.689	0.0419	2.98303	0.0419	3.04601	0.0419	3.15212	0.0419	3.32514		0.19974	0.00264035	8.74405e-05	0.19974	0.00253572	0.19974	0.00220504	0.19974	0.00257803	0.19974	0.00252026
0.435	0	0.435	0	0.435	0	0.435	0		0.76	0	0.76	0	1	0	0.84	0		0.75	0	0.75	0	0.87	0	0.81	0		0.0466	2.65	0.544	0.0466	2.98247	0.0466	3.04531	0.0466	3.15141	0.0466	3.32424		0.21084	0.00257359	7.00353e-05	0.21084	0.0024996	0.21084	0.0021819	0.21084	0.00253924	0.21084	0.00248456
0.465	0	0.465	0	0.465	0	0.465	0		0.84	0	0.84	0	1.08	0	0.92	0		0.81	0	0.81	0	0.93	0	0.87	0		0.0513	2.76	0.442	0.0513	2.98186	0.0513	3.04453	0.0513	3.15061	0.0513	3.32324		0.22193	0.00250902	5.64395e-05	0.22193	0.00246232	0.22193	0.00215788	0.22193	0.00249926	0.22193	0.00244772
0.495	0	0.495	0	0.495	0	0.495	0		0.92	0	0.92	0	1.16	0	1	0		0.87	0	0.87	0	0.99	0	0.93	0		0.056	3.89	0.364	0.056	2.98118	0.056	3.04369	0.056	3.14975	0.056	3.32214		0.23303	0.00245217	5.98345e-05	0.23303	0.00242398	0.23303	0.00213304	0.23303	0.00245821	0.23303	0.00240983
0.525	0	0.525	0	0.525	0	0.525	0		1	0	1	0	1.24	0	1.08	0		0.93	0	0.93	0	1.05	0	0.99	0		0.0607	2.89	0.287	0.0607	2.98045	0.0607	3.04277	0.0607	3.1488	0.0607	3.32095		0.24413	0.00243604	6.73092e-05	0.24413	0.00238467	0.24413	0.00210744	0.24413	0.00241622	0.24413	0.00237101
0.555	0	0.555	0	0.555	0	0.555	0		1.08	0	1.08	0	1.32	0	1.16	0		0.99	0	0.99	0	1.11	0	1.05	0		0.0654	2.88	0.259	0.0654	2.97966	0.0654	3.04178	0.0654	3.14778	0.0654	3.31967		0.25522	0.00236888	5.37034e-05	0.25522	0.00234452	0.25522	0.00208112	0.25522	0.00237341	0.25522	0.00233135
0.585	0	0.585	0	0.585	0	0.585	0		1.16	0	1.16	0	1.4	0	1.24	0		1.05	0	1.05	0	1.17	0	1.11	0		0.0701	3.21	0.222	0.0701	2.97881	0.0701	3.04071	0.0701	3.14669	0.0701	3.31829		0.26632	0.0023099	4.14319e-05	0.26632	0.00230361	0.26632	0.00205414	0.26632	0.00232988	0.26632	0.00229097
0.615	0	0.615	0	0.615	0	0.615	0		1.24	0	1.24	0	1.48	0	1.32	0		1.11	0	1.11	0	1.23	0	1.17	0		0.0748	2.91	0.206	0.0748	2.9779	0.0748	3.03957	0.0748	3.14552	0.0748	3.31681		0.27742	0.00226286	5.45915e-05	0.27742	0.00226206	0.27742	0.00202655	0.27742	0.00228575	0.27742	0.00224995
0.645	0	0.645	0	0.645	0	0.645	0		1.32	0	1.32	0	1.56	0	1.4	0		1.17	0	1.17	0	1.29	0	1.23	0		0.0795	2.98	0.17	0.0795	2.97694	0.0795	3.03835	0.0795	3.14427	0.0795	3.31524		0.28851	0.00222873	4.22733e-05	0.28851	0.00221996	0.28851	0.0019984	0.28851	0.00224115	0.28851	0.0022084
0.675	0	0.675	0	0.675	0	0.675	0		1.4	0	1.4	0	1.64	0.00112498	1.48	0		1.23	0	1.23	0.0168599	1.35	0	1.29	0		0.0842	3.18	0.15	0.0842	2.97591	0.0842	3.03707	0.0842	3.14295	0.0842	3.31358		0.29961	0.00217222	4.54592e-05	0.29961	0.00217743	0.29961	0.00196976	0.29961	0.00219617	0.29961	0.00216643
0.705	0	0.705	0	0.705	0	0.705	0		1.48	0	1.48	0	1.72	0.0141247	1.56	0.00575		1.29	0	1.29	0.196726	1.41	0.00049999	1.35	0		0.0889	3.28	0.148	0.0889	2.97483	0.0889	3.03571	0.0889	3.14156	0.0889	3.31182		0.31071	0.00211919	4.08503e-05	0.31071	0.00213455	0.31071	0.00194067	0.31071	0.00215094	0.31071	0.00212413
0.735	0	0.735	0	0.735	0	0.735	0		1.56	0	1.56	0.00419762	1.8	0.0309994	1.64	0.019		1.35	0.00915865	1.35	0.360299	1.47	0.00616654	1.41	0.00116665		0.0936	3.38	0.135	0.0936	2.97368	0.0936	3.03427	0.0936	3.14009	0.0936	3.30997		0.3218	0.00206812	3.95971e-05	0.3218	0.00209142	0.3218	0.00191119	0.3218	0.00210555	0.3218	0.00208159
0.765	0	0.765	0	0.765	0	0.765	0		1.64	0.000386566	1.64	0.0415827	1.88	0.0488741	1.72	0.03425		1.41	0.0635922	1.41	0.482777	1.53	0.0316661	1.47	0.0259995		0.0983	3.52	0.121	0.0983	2.97248	0.0983	3.03277	0.0983	3.13854	0.0983	3.30803		0.3329	0.00201876	3.77598e-05	0.3329	0.00204814	0.3329	0.00188137	0.3329	0.0020601	0.3329	0.0020389
0.795	0.000333307	0.795	0	0.795	0	0.795	0		1.72	0.0105661	1.72	0.129471	1.96	0.0827484	1.8	0.067125		1.47	0.215142	1.47	0.59107	1.59	0.110998	1.53	0.102498		0.103	3.35	0.104	0.103	2.97122	0.103	3.03119	0.103	3.13692	0.103	3.30599		0.344	0.00195893	3.7458e-05	0.344	0.0020048	0.344	0.00185126	0.344	0.0020147	0.344	0.00199617
0.825	0.110658	0.825	0	0.825	0.00233329	0.825	0.0059999		1.8	0.0421357	1.8	0.267468	2.04	0.138747	1.88	0.09425		1.53	0.441343	1.53	0.596338	1.65	0.233662	1.59	0.235662		0.108	3.29	0.109	0.108	2.96991	0.108	3.02953	0.108	3.13523	0.108	3.30385		0.35509	0.00192397	4.33617e-05	0.35509	0.00196149	0.35509	0.00182092	0.35509	0.00196944	0.35509	0.00195346
0.855	0.810269	0.855	0.00333307	0.855	0.0289994	0.855	0.0589989		1.88	0.0706128	1.88	0.431175	2.12	0.210996	1.96	0.13475		1.59	0.724916	1.59	0.690445	1.71	0.364826	1.65	0.398325		0.112	3.24	0.1	0.112	2.96853	0.112	3.02781	0.112	3.13346	0.112	3.30163		0.36619	0.0018714	3.24812e-05	0.36619	0.00191829	0.36619	0.00179039	0.36619	0.0019244	0.36619	0.00191087
0.885	1.65454	0.885	0.0593286	0.885	0.210663	0.885	0.202329		1.96	0.0806634	1.96	0.583863	2.2	0.27662	2.04	0.2065		1.65	1.00624	1.65	0.860827	1.77	0.486657	1.71	0.50649		0.117	3.26	0.0914	0.117	2.9671	0.117	3.02601	0.117	3.13162	0.117	3.29931		0.37729	0.00184317	3.48263e-05	0.37729	0.00187528	0.37729	0.00175973	0.37729	0.00187968	0.37729	0.00186847
0.915	2.1445	0.915	0.55862	0.915	0.418325	0.915	0.438325		2.04	0.119707	2.04	0.701265	2.28	0.346118	2.12	0.263		1.71	1.20565	1.71	1.05001	1.83	0.555156	1.77	0.574156		0.122	3.09	0.0848	0.122	2.96561	0.122	3.02414	0.122	3.1297	0.122	3.29689		0.38838	0.0017955	2.59001e-05	0.38838	0.00183254	0.38838	0.00172898	0.38838	0.00183534	0.38838	0.00182633
0.945	2.27715	0.945	1.7292	0.945	0.625654	0.945	0.687319		2.12	0.186712	2.12	0.752162	2.36	0.430366	2.2	0.3325		1.77	1.32178	1.77	1.1913	1.89	0.595321	1.83	0.68632		0.126	3.18	0.0847	0.126	2.96406	0.126	3.0222	0.126	3.12771	0.126	3.29439		0.39948	0.00176467	2.98852e-05	0.39948	0.00179014	0.39948	0.00169818	0.39948	0.00179146	0.39948	0.00178453
0.975	2.15516	0.975	2.73479	0.975	1.09365	0.975	0.90198		2.2	0.244052	2.2	0.793089	2.44	0.472491	2.28	0.394625		1.83	1.40404	1.83	1.26458	1.95	0.679486	1.89	0.731319		0.131	3.14	0.0803	0.131	2.96245	0.131	3.02019	0.131	3.12565	0.131	3.29179		0.41058	0.00172436	3.78341e-05	0.41058	0.00174815	0.41058	0.00166738	0.41058	0.00174811	0.41058	0.00174314
1.005	2.21349	1.005	2.9161	1.005	1.64963	1.005	1.10631		2.28	0.297527	2.28	0.837032	2.52	0.471866	2.36	0.412875		1.89	1.39989	1.89	1.27357	2.01	0.731652	1.95	0.66332		0.136	3.28	0.0784	0.136	2.96079	0.136	3.01811	0.136	3.12351	0.136	3.2891		0.42167	0.00168525	3.41808e-05	0.42167	0.00170663	0.42167	0.00163664	0.42167	0.00170536	0.42167	0.0017022
1.035	2.26382	1.035	2.75311	1.035	2.00429	1.035	1.31064		2.36	0.385793	2.36	0.836639	2.6	0.501115	2.44	0.432		1.95	1.27253	1.95	1.19138	2.07	0.682653	2.01	0.641653		0.141	3.22	0.0732	0.141	2.95907	0.141	3.01595	0.141	3.1213	0.141	3.28632		0.43277	0.00162776	3.06805e-05	0.43277	0.00166563	0.43277	0.00160597	0.43277	0.00166325	0.43277	0.00166178
1.065	2.25448	1.065	2.61746	1.065	2.07196	1.065	1.72163		2.44	0.460529	2.44	0.822079	2.68	0.508239	2.52	0.462		2.01	1.10405	2.01	1.06704	2.13	0.642154	2.07	0.662987		0.145	3.07	0.0724	0.145	2.95729	0.145	3.01372	0.145	3.11902	0.145	3.28345		0.44387	0.00159716	2.98459e-05	0.44387	0.00162523	0.44387	0.00157543	0.44387	0.00162185	0.44387	0.00162194
1.095	2.26248	1.095	2.57779	1.095	2.09463	1.095	2.16195		2.52	0.499958	2.52	0.789547	2.76	0.50374	2.6	0.487625		2.07	0.922605	2.07	0.913354	2.19	0.647487	2.13	0.64132		0.15	3.2	0.0691	0.15	2.95546	0.15	3.01142	0.15	3.11666	0.15	3.28048		0.45496	0.00156951	3.0683e-05	0.45496	0.00158545	0.45496	0.00154506	0.45496	0.00158119	0.45496	0.00158271
1.125	2.12916	1.125	2.58179	1.125	2.14029	1.125	2.20429		2.6	0.553562	2.6	0.719368	2.84	0.523365	2.68	0.502375		2.13	0.736839	2.13	0.755292	2.25	0.62932	2.19	0.622821		0.155	3.18	0.0681	0.155	2.95356	0.155	3.00905	0.155	3.11424	0.155	3.27743		0.46606	0.00152422	2.74766e-05	0.46606	0.00154635	0.46606	0.00151488	0.46606	0.00154132	0.46606	0.00154415
1.155	1.91518	1.155	2.43513	1.155	2.10829	1.155	2.05229		2.68	0.597889	2.68	0.629906	2.92	0.53399	2.76	0.55975		2.19	0.61674	2.19	0.649431	2.31	0.586988	2.25	0.642988		0.159	3.2	0.0656	0.159	2.95162	0.159	3.00661	0.159	3.11173	0.159	3.27428		0.47716	0.00149821	2.74054e-05	0.47716	0.00150797	0.47716	0.00148494	0.47716	0.00150227	0.47716	0.00150628
1.185	1.79819	1.185	2.25949	1.185	2.04263	1.185	1.92996		2.76	0.649173	2.76	0.52326	3	0.562364	2.84	0.603		2.25	0.552975	2.25	0.575101	2.37	0.548655	2.31	0.66432		0.164	3.21	0.0614	0.164	2.94961	0.164	3.0041	0.164	3.10916	0.164	3.27105		0.48825	0.00145671	2.94035e-05	0.48825	0.00147034	0.48825	0.00145525	0.48825	0.00146408	0.48825	0.00146914
1.215	1.66187	1.215	2.07217	1.215	1.96429	1.215	1.7993		2.84	0.704839	2.84	0.444555	3.08	0.610363	2.92	0.599375		2.31	0.473312	2.31	0.511552	2.43	0.53299	2.37	0.669654		0.169	3.35	0.0625	0.169	2.94755	0.169	3.00152	0.169	3.10652	0.169	3.26772		0.49935	0.00142474	3.24917e-05	0.49935	0.00143349	0.49935	0.00142587	0.49935	0.00142677	0.49935	0.00143277
1.245	1.51555	1.245	1.77986	1.245	1.86263	1.245	1.67064		2.92	0.758314	2.92	0.415565	3.16	0.627613	3	0.61925		2.37	0.40229	2.37	0.462594	2.49	0.512823	2.43	0.64332		0.173	3.29	0.0617	0.173	2.94543	0.173	2.99887	0.173	3.1038	0.173	3.26431		0.51045	0.00138654	2.22808e-05	0.51045	0.00139746	0.51045	0.0013968	0.51045	0.00139036	0.51045	0.00139718
1.275	1.3399	1.275	1.47988	1.275	1.72897	1.275	1.57064		3	0.765917	3	0.394839	3.24	0.605988	3.08	0.653125		2.43	0.327465	2.43	0.408123	2.55	0.496823	2.49	0.579989		0.178	3.18	0.0584	0.178	2.94325	0.178	2.99615	0.178	3.10101	0.178	3.2608		0.52154	0.00135522	2.87759e-05	0.52154	0.00136225	0.52154	0.00136808	0.52154	0.00135486	0.52154	0.0013624
1.305	1.11991	1.305	1.2289	1.305	1.60897	1.305	1.5313		3.08	0.717724	3.08	0.365062	3.32	0.583113	3.16	0.65675		2.49	0.258343	2.49	0.334767	2.61	0.502157	2.55	0.53999		0.183	3.18	0.0569	0.183	2.94102	0.183	2.99336	0.183	3.09815	0.183	3.25721		0.53264	0.00132621	2.51459e-05	0.53264	0.00132789	0.53264	0.00133974	0.53264	0.0013203	0.53264	0.00132845
1.335	0.950591	1.335	1.00625	1.335	1.47864	1.335	1.49564		3.16	0.683449	3.16	0.336597	3.4	0.561489	3.24	0.60325		2.55	0.218598	2.55	0.267327	2.67	0.47649	2.61	0.526989		0.187	3.11	0.0564	0.187	2.93874	0.187	2.9905	0.187	3.09522	0.187	3.25353		0.54374	0.00130234	2.58962e-05	0.54374	0.0012944	0.54374	0.00131178	0.54374	0.00128667	0.54374	0.00129533
1.365	0.787937	1.365	0.772271	1.365	1.32797	1.365	1.43931		3.24	0.654843	3.24	0.302754	3.48	0.527864	3.32	0.542125		2.61	0.192678	2.61	0.211235	2.73	0.449825	2.67	0.483657		0.192	3.23	0.0566	0.192	2.93639	0.192	2.98757	0.192	3.09222	0.192	3.24976		0.55483	0.00125727	2.58924e-05	0.55483	0.00126178	0.55483	0.00128424	0.55483	0.00125398	0.55483	0.00126306
1.395	0.640949	1.395	0.560622	1.395	1.14264	1.395	1.37298		3.32	0.608326	3.32	0.257498	3.56	0.476365	3.4	0.521875		2.67	0.163819	2.67	0.168032	2.79	0.440158	2.73	0.421658		0.197	3.27	0.0556	0.197	2.934	0.197	2.98457	0.197	3.08915	0.197	3.24591		0.56593	0.00122771	2.36614e-05	0.56593	0.00123004	0.56593	0.00125712	0.56593	0.00122223	0.56593	0.00123165
1.425	0.484961	1.425	0.393968	1.425	0.952648	1.425	1.28897		3.4	0.562325	3.4	0.231394	3.64	0.412117	3.48	0.514625		2.73	0.149995	2.73	0.13569	2.85	0.433158	2.79	0.390325		0.202	3.18	0.0536	0.202	2.93154	0.202	2.9815	0.202	3.08601	0.202	3.24196		0.57703	0.0011922	2.49405e-05	0.57703	0.00119917	0.57703	0.00123045	0.57703	0.00119141	0.57703	0.00120109
1.455	0.328974	1.455	0.282644	1.455	0.814651	1.455	1.17764		3.48	0.512072	3.48	0.203716	3.72	0.347118	3.56	0.471375		2.79	0.146884	2.79	0.106509	2.91	0.438658	2.85	0.384325		0.206	3.2	0.0509	0.206	2.92903	0.206	2.97837	0.206	3.0828	0.206	3.23793		0.58812	0.00115817	2.53309e-05	0.58812	0.0011692	0.58812	0.00120424	0.58812	0.00116153	0.58812	0.00117138
1.485	0.214983	1.485	0.210316	1.485	0.712986	1.485	1.00431		3.56	0.447515	3.56	0.166724	3.8	0.312619	3.64	0.414625		2.85	0.138071	2.85	0.0821921	2.97	0.439158	2.91	0.373159		0.211	3.18	0.0521	0.211	2.92647	0.211	2.97517	0.211	3.07952	0.211	3.23382		0.59922	0.00113604	2.22559e-05	0.59922	0.00114009	0.59922	0.0011785	0.59922	0.00113257	0.59922	0.00114253
1.515	0.136656	1.515	0.142655	1.515	0.612321	1.515	0.859316		3.64	0.387468	3.64	0.139046	3.88	0.292244	3.72	0.36075		2.91	0.132369	2.91	0.0632246	3.03	0.421658	2.97	0.359992		0.216	3.29	0.0523	0.216	2.92385	0.216	2.97189	0.216	3.07617	0.216	3.22962		0.61032	0.00111077	2.52778e-05	0.61032	0.00111187	0.61032	0.00115324	0.61032	0.00110451	0.61032	0.00111453
1.545	0.0719942	1.545	0.0869928	1.545	0.529323	1.545	0.730985		3.72	0.335024	3.72	0.107826	3.96	0.25962	3.8	0.29325		2.97	0.121136	2.97	0.0486343	3.09	0.383159	3.03	0.33266		0.22	3.12	0.0499	0.22	2.92118	0.22	2.96856	0.22	3.07275	0.22	3.22533		0.62141	0.00108536	2.45355e-05	0.62141	0.0010845	0.62141	0.00112848	0.62141	0.00107735	0.62141	0.00108736
1.575	0.0359971	1.575	0.0463296	1.575	0.456991	1.575	0.582322		3.8	0.280389	3.8	0.0759507	4.04	0.218996	3.88	0.23025		3.03	0.102473	3.03	0.036881	3.15	0.34416	3.09	0.307661		0.225	3.25	0.0484	0.225	2.91845	0.225	2.96515	0.225	3.06927	0.225	3.22096		0.63251	0.00106857	2.22351e-05	0.63251	0.00105799	0.63251	0.0011042	0.63251	0.00105107	0.63251	0.00106103
1.605	0.0229981	1.605	0.0269979	1.605	0.386326	1.605	0.478657		3.88	0.234774	3.88	0.0557497	4.12	0.183371	3.96	0.194125		3.09	0.088476	3.09	0.0261815	3.21	0.308494	3.15	0.296828		0.23	3.19	0.049	0.23	2.91567	0.23	2.96168	0.23	3.06571	0.23	3.2165		0.6436	0.0010356	2.09337e-05	0.6436	0.00103232	0.6436	0.00108044	0.6436	0.00102566	0.6436	0.00103551
1.635	0.0149988	1.635	0.0116657	1.635	0.325327	1.635	0.412658		3.96	0.187743	3.96	0.0414515	4.2	0.165497	4.04	0.16975		3.15	0.0848471	3.15	0.0208317	3.27	0.291661	3.21	0.282494		0.234	3.21	0.0492	0.234	2.91283	0.234	2.95814	0.234	3.06209	0.234	3.21196		0.6547	0.0010184	2.21933e-05	0.6547	0.00100747	0.6547	0.00105717	0.6547	0.00100108	0.6547	0.00101079
1.665	0.00866596	1.665	0.00366637	1.665	0.267661	1.665	0.326661		4.04	0.127309	4.04	0.0304328	4.28	0.144872	4.12	0.144375		3.21	0.0832919	3.21	0.0165356	3.33	0.280661	3.27	0.261995		0.239	3.19	0.0476	0.239	2.90994	0.239	2.95453	0.239	3.0584	0.239	3.20734		0.6658	0.00098931	1.87473e-05	0.6658	0.00098343	0.6658	0.00103442	0.6658	0.000977323	0.6658	0.000986867
1.695	0.00466629	1.695	0.00166653	1.695	0.201996	1.695	0.244329		4.12	0.0837559	4.12	0.0237428	4.36	0.113748	4.2	0.126625		3.27	0.0756885	3.27	0.0133744	3.39	0.248162	3.33	0.241329		0.244	3.19	0.0466	0.244	2.90699	0.244	2.95086	0.244	3.05464	0.244	3.20263		0.67689	0.000965453	2.39065e-05	0.67689	0.000960181	0.67689	0.00101218	0.67689	0.000954365	0.67689	0.00096371
1.725	0.00199984	1.725	0.000333307	1.725	0.136997	1.725	0.180663		4.2	0.0618505	4.2	0.0190205	4.44	0.0889982	4.28	0.101875		3.33	0.0661842	3.33	0.0111048	3.45	0.221162	3.39	0.210996		0.248	3.18	0.0469	0.248	2.904	0.248	2.94712	0.248	3.05082	0.248	3.19784		0.68799	0.00094369	2.34417e-05	0.68799	0.000937703	0.68799	0.000990445	0.68799	0.000932184	0.68799	0.000941305
1.755	0.000333307			1.755	0.102331	1.755	0.125331		4.28	0.0492228	4.28	0.0137734	4.52	0.0699986	4.36	0.076875		3.39	0.058408	3.39	0.00753832	3.51	0.203829	3.45	0.181663		0.253	3.12	0.0466	0.253	2.90095	0.253	2.94332	0.253	3.04693	0.253	3.19297		0.69909	0.000926308	2.0175e-05	0.69909	0.000915974	0.69909	0.000969222	0.69909	0.000910755	0.69909	0.000919635
				1.785	0.0863316	1.785	0.0933315		4.36	0.0402029	4.36	0.00760819	4.6	0.0536239	4.44	0.055		3.45	0.052187	3.45	0.0045392	3.57	0.185663	3.51	0.164663		0.258	3.11	0.045	0.258	2.89784	0.258	2.93945	0.258	3.04297	0.258	3.18801		0.71018	0.000902957	2.19796e-05	0.71018	0.000894975	0.71018	0.000948506	0.71018	0.000890055	0.71018	0.000898678
				1.815	0.0643321	1.815	0.0586655		4.44	0.0322139	4.44	0.00314822	4.68	0.0467491	4.52	0.036875		3.51	0.044238	3.51	0.00235066	3.63	0.171997	3.57	0.146498		0.263	3.16	0.0434	0.263	2.89468	0.263	2.93552	0.263	3.03895	0.263	3.18298		0.72128	0.000883746	2.34033e-05	0.72128	0.000874685	0.72128	0.000928294	0.72128	0.00087006	0.72128	0.000878416
				1.845	0.0409992	1.845	0.0373326		4.52	0.0212611	4.52	0.00104941	4.76	0.0422492	4.6	0.0325		3.57	0.0404363	3.57	0.000891629	3.69	0.158164	3.63	0.125831		0.267	3.13	0.0446	0.267	2.89147	0.267	2.93152	0.267	3.03486	0.267	3.17786		0.73238	0.000871234	2.11219e-05	0.73238	0.000855078	0.73238	0.000908581	0.73238	0.000850744	0.73238	0.000858825
				1.875	0.0209996	1.875	0.0299994		4.6	0.0128856	4.6	0.000393528	4.84	0.0319994	4.68	0.022625		3.63	0.0413003			3.75	0.142163	3.69	0.107164		0.272	3.19	0.0445	0.272	2.88821	0.272	2.92746	0.272	3.0307	0.272	3.17267		0.74347	0.000847025	2.23839e-05	0.74347	0.000836135	0.74347	0.000889363	0.74347	0.000832084	0.74347	0.000839886
				1.905	0.00866649	1.905	0.0176663		4.68	0.00927757			4.92	0.0267495	4.76	0.01675		3.69	0.0426827			3.81	0.128997	3.75	0.107164		0.277	3.13	0.0436	0.277	2.88489	0.277	2.92334	0.277	3.02648	0.277	3.1674		0.75457	0.000831791	1.92545e-05	0.75457	0.000817831	0.75457	0.000870634	0.75457	0.000814056	0.75457	0.000821577
				1.935	0.00433325	1.935	0.00633321		4.76	0.00850445			5	0.0218746	4.84	0.014375		3.75	0.0393995			3.87	0.113665	3.81	0.113498		0.281	3.12	0.0422	0.281	2.88153	0.281	2.91915	0.281	3.0222	0.281	3.16204		0.76567	0.000813578	1.9011e-05	0.76567	0.000800143	0.76567	0.000852386	0.76567	0.000796635	0.76567	0.000803876
				1.965	0.00199996	1.965	0.00299994		4.84	0.00708705			5.08	0.0112498	4.92	0.010875		3.81	0.0326601			3.93	0.111831	3.87	0.107997		0.286	3.05	0.0415	0.286	2.87811	0.286	2.9149	0.286	3.01785	0.286	3.15661		0.77676	0.000798655	2.02882e-05	0.77676	0.00078305	0.77676	0.000834614	0.77676	0.000779797	0.77676	0.000786762
				1.995	0.000666655	1.995	0.00299994		4.92	0.00425223			5.16	0.00387492	5	0.004875		3.87	0.0286856			3.99	0.108664	3.93	0.0851648		0.291	3.08	0.0432	0.291	2.87464	0.291	2.91059	0.291	3.01344	0.291	3.1511		0.78786	0.000779463	1.79195e-05	0.78786	0.000766528	0.78786	0.000817309	0.78786	0.00076352	0.78786	0.000770214
						2.025	0.00399992		5	0.00180398			5.24	0.00124997	5.08	0.000375		3.93	0.0241926			4.05	0.0988313	3.99	0.0686653		0.295	3.1	0.0426	0.295	2.87112	0.295	2.90621	0.295	3.00897	0.295	3.14551		0.79896	0.000766799	1.73927e-05	0.79896	0.000750555	0.79896	0.000800463	0.79896	0.000747781	0.79896	0.000754209
						2.055	0.00399992		5.08	0.00038656			5.32	0.000374992	5.16	0.000125		3.99	0.0164164			4.11	0.0881649	4.05	0.0569988		0.3	3.12	0.0404	0.3	2.86754	0.3	2.90177	0.3	3.00443	0.3	3.13985		0.81005	0.000754118	1.646e-05	0.81005	0.000735109	0.81005	0.000784067	0.81005	0.000732557	0.81005	0.000738728
						2.085	0.00199996						5.4	0.000124997				4.05	0.00829463			4.17	0.0743319	4.11	0.0419991		0.305	3.02	0.0405	0.305	2.86392	0.305	2.89727	0.305	2.99983	0.305	3.13411		0.82115	0.000729755	2.18688e-05	0.82115	0.000720169	0.82115	0.000768113	0.82115	0.000717828	0.82115	0.00072375
						2.115	0.000333327											4.11	0.00518414			4.23	0.068832	4.17	0.0329993		0.309	3.05	0.0404	0.309	2.86024	0.309	2.89271	0.309	2.99517	0.309	3.1283		0.83225	0.000716399	2.0504e-05	0.83225	0.000705714	0.83225	0.00075259	0.83225	0.000703571	0.83225	0.000709254
						2.145	1.49457e-16											4.17	0.00293768			4.29	0.0569988	4.23	0.0293328		0.314	3.02	0.0416	0.314	2.85652	0.314	2.88809	0.314	2.99045	0.314	3.12241		0.84334	0.000701697	1.94643e-05	0.84334	0.000691723	0.84334	0.000737489	0.84334	0.000689768	0.84334	0.000695222
																		4.23	0.00172805			4.35	0.0429991	4.29	0.0298328		0.319	3.07	0.0387	0.319	2.85274	0.319	2.88341	0.319	2.98566	0.319	3.11644		0.85444	0.000685376	2.07255e-05	0.85444	0.000678177	0.85444	0.000722802	0.85444	0.000676399	0.85444	0.000681634
																		4.29	0.00155525			4.41	0.0319994	4.35	0.0259995		0.324	3.11	0.0394	0.324	2.84892	0.324	2.87866	0.324	2.98082	0.324	3.11041		0.86554	0.000671992	1.68552e-05	0.86554	0.000665057	0.86554	0.000708515	0.86554	0.000663445	0.86554	0.000668472
																		4.35	0.00138244			4.47	0.0231662	4.41	0.0199996		0.328	3.03	0.0393	0.328	2.84504	0.328	2.87386	0.328	2.97591	0.328	3.1043		0.87663	0.000666441	2.02839e-05	0.87663	0.000652345	0.87663	0.000694622	0.87663	0.000650889	0.87663	0.000655718
																		4.41	0.00120963			4.53	0.0228329	4.47	0.0179996		0.333	2.99	0.04	0.333	2.84112	0.333	2.869	0.333	2.97095	0.333	3.09811		0.88773	0.000647134	1.45684e-05	0.88773	0.000640023	0.88773	0.00068111	0.88773	0.000638714	0.88773	0.000643355
																		4.47	0.000345609			4.59	0.0208329	4.53	0.016833		0.338	3.09	0.0377	0.338	2.83715	0.338	2.86408	0.338	2.96592	0.338	3.09186		0.89883	0.000638893	1.66817e-05	0.89883	0.000628075	0.89883	0.000667971	0.89883	0.000626904	0.89883	0.000631366
																						4.65	0.015833	4.59	0.0144997		0.342	3.09	0.0382	0.342	2.83312	0.342	2.8591	0.342	2.96084	0.342	3.08553		0.90992	0.00062598	1.81208e-05	0.90992	0.000616484	0.90992	0.000655193	0.90992	0.000615442	0.90992	0.000619735
																						4.71	0.0116664	4.65	0.0116664		0.347	3.01	0.0384	0.347	2.82905	0.347	2.85407	0.347	2.95569	0.347	3.07913		0.92102	0.000615168	1.57367e-05	0.92102	0.000605236	0.92102	0.000642766	0.92102	0.000604316	0.92102	0.000608448
																						4.77	0.00799984	4.71	0.0106664		0.352	3.06	0.0404	0.352	2.82494	0.352	2.84897	0.352	2.95049	0.352	3.07267		0.93212	0.000598208	1.89444e-05	0.93212	0.000594316	0.93212	0.000630681	0.93212	0.00059351	0.93212	0.00059749
																						4.83	0.00833316	4.77	0.0108331		0.356	3.03	0.0399	0.356	2.82077	0.356	2.84382	0.356	2.94523	0.356	3.06613		0.94321	0.000596467	1.56525e-05	0.94321	0.000583711	0.94321	0.000618926	0.94321	0.000583012	0.94321	0.000586846
																						4.89	0.00683319	4.83	0.00849983		0.361	3.06	0.0396	0.361	2.81656	0.361	2.83862	0.361	2.93992	0.361	3.05953		0.95431	0.00057697	1.53086e-05	0.95431	0.000573407	0.95431	0.000607493	0.95431	0.000572809	0.95431	0.000576504
																						4.95	0.00283328	4.89	0.00566656		0.366	2.95	0.0411	0.366	2.81229	0.366	2.83335	0.366	2.93455	0.366	3.05285		0.96541	0.000571281	1.40121e-05	0.96541	0.000563392	0.96541	0.000596371	0.96541	0.00056289	0.96541	0.000566451
																						5.01	0.0018333	4.95	0.00383326		0.37	3.06	0.0419	0.37	2.80799	0.37	2.82803	0.37	2.92912	0.37	3.04612		0.9765	0.00056309	1.49122e-05	0.9765	0.000553655	0.9765	0.000585551	0.9765	0.000553243	0.9765	0.000556675
																						5.07	0.000999982	5.01	0.00333327		0.375	2.98	0.0429	0.375	2.80363	0.375	2.82266	0.375	2.92363	0.375	3.03931		0.9876	0.000551709	1.65929e-05	0.9876	0.000544184	0.9876	0.000575024	0.9876	0.000543858	0.9876	0.000547165
																						5.13	0.00049999	5.07	0.00283328		0.38	3	0.0408	0.38	2.79923	0.38	2.81723	0.38	2.91809	0.38	3.03244		0.9987	0.000544317	1.34486e-05	0.9987	0.000534971	0.9987	0.000564779	0.9987	0.000534726	0.9987	0.00053791
																						5.19	0.00049999	5.13	0.0018333		0.385	2.97	0.0428	0.385	2.79478	0.385	2.81174	0.385	2.91249	0.385	3.0255		1.00979	0.000529226	1.57137e-05	1.00979	0.000526004	1.00979	0.000554809	1.00979	0.000525835	1.00979	0.0005289
																						5.25	0.000333327	5.19	0.00166664		0.389	2.97	0.0424	0.389	2.79029	0.389	2.80621	0.389	2.90684	0.389	3.0185		1.02089	0.000519155	1.35094e-05	1.02089	0.000517274	1.02089	0.000545103	1.02089	0.000517179	1.02089	0.000520125
																						5.31	2.11419e-18	5.25	0.00183329		0.394	3.03	0.0434	0.394	2.78575	0.394	2.80061	0.394	2.90114	0.394	3.01143		1.03199	0.000515502	1.5786e-05	1.03199	0.000508774	1.03199	0.000535654	1.03199	0.000508748	1.03199	0.000511577
																						5.37	0.000166664	5.31	0.000833315		0.399	2.98	0.0438	0.399	2.78116	0.399	2.79497	0.399	2.89538	0.399	3.0043		1.04308	0.00050261	1.25412e-05	1.04308	0.000500495	1.04308	0.000526453	1.04308	0.000500535	1.04308	0.000503246
																						5.43	0.000166664	5.37	2.39392e-16		0.403	2.98	0.0456	0.403	2.77653	0.403	2.78927	0.403	2.88957	0.403	2.99711		1.05418	0.000497777	1.52682e-05	1.05418	0.000492429	1.05418	0.000517492	1.05418	0.000492532	1.05418	0.000495124
																						5.49	2.11419e-18				0.408	3.04	0.0466	0.408	2.77186	0.408	2.78352	0.408	2.88371	0.408	2.98986		1.06528	0.000490093	1.62884e-05	1.06528	0.000484569	1.06528	0.000508762	1.06528	0.000484732	1.06528	0.000487204
																											0.413	2.97	0.047	0.413	2.76714	0.413	2.77772	0.413	2.87779	0.413	2.98255		1.07637	0.000479299	1.34165e-05	1.07637	0.000476909	1.07637	0.000500257	1.07637	0.000477128	1.07637	0.000479479
																											0.417	2.99	0.0478	0.417	2.76237	0.417	2.77187	0.417	2.87183	0.417	2.97517		1.08747	0.000473106	1.26974e-05	1.08747	0.000469441	1.08747	0.000491968	1.08747	0.000469715	1.08747	0.000471941
																											0.422	2.94	0.0488	0.422	2.75757	0.422	2.76596	0.422	2.86581	0.422	2.96774		1.09857	0.000469958	1.4065e-05	1.09857	0.00046216	1.09857	0.000483888	1.09857	0.000462486	1.09857	0.000464585
																											0.427	3	0.0504	0.427	2.75271	0.427	2.76001	0.427	2.85974	0.427	2.96024		1.10966	0.000459196	1.76814e-05	1.10966	0.000455059	1.10966	0.000476011	1.10966	0.000455436	1.10966	0.000457404
																											0.431	2.93	0.0514	0.431	2.74782	0.431	2.754	0.431	2.85362	0.431	2.95269		1.12076	0.00045014	1.19783e-05	1.12076	0.000448134	1.12076	0.000468328	1.12076	0.000448558	1.12076	0.000450392
																											0.436	2.84	0.0514	0.436	2.74288	0.436	2.74795	0.436	2.84745	0.436	2.94508		1.13186	0.000446571	1.43994e-05	1.13186	0.000441379	1.13186	0.000460835	1.13186	0.000441848	1.13186	0.000443545
																											0.441	2.99	0.052	0.441	2.7379	0.441	2.74184	0.441	2.84123	0.441	2.93742		1.14295	0.000446574	1.16924e-05	1.14295	0.000434789	1.14295	0.000453525	1.14295	0.000435301	1.14295	0.000436856
																											0.446	2.94	0.0536	0.446	2.73288	0.446	2.73569	0.446	2.83496	0.446	2.9297		1.15405	0.000434397	1.4735e-05	1.15405	0.000428359	1.15405	0.00044639	1.15405	0.000428911	1.15405	0.000430322
																											0.45	2.88	0.0531	0.45	2.72782	0.45	2.72949	0.45	2.82865	0.45	2.92192		1.16515	0.000424241	1.40837e-05	1.16515	0.000422085	1.16515	0.000439427	1.16515	0.000422676	1.16515	0.000423937
																											0.455	2.85	0.0543	0.455	2.72271	0.455	2.72325	0.455	2.82229	0.455	2.91409		1.17624	0.000420973	1.07429e-05	1.17624	0.00041596	1.17624	0.000432627	1.17624	0.000416588	1.17624	0.000417697
																											0.46	2.88	0.0528	0.46	2.71756	0.46	2.71695	0.46	2.81588	0.46	2.90621		1.18734	0.000414546	1.42031e-05	1.18734	0.000409983	1.18734	0.000425987	1.18734	0.000410646	1.18734	0.000411598
																											0.464	2.99	0.0522	0.464	2.71238	0.464	2.71061	0.464	2.80942	0.464	2.89827		1.19844	0.000411706	1.30646e-05	1.19844	0.000404147	1.19844	0.000419501	1.19844	0.000404844	1.19844	0.000405636
																											0.469	2.91	0.051	0.469	2.70715	0.469	2.70423	0.469	2.80292	0.469	2.89028		1.20953	0.000398976	1.42282e-05	1.20953	0.00039845	1.20953	0.000413164	1.20953	0.000399178	1.20953	0.000399807
																											0.474	2.83	0.0495	0.474	2.70188	0.474	2.6978	0.474	2.79638	0.474	2.88224		1.22063	0.0003914	9.85756e-06	1.22063	0.000392887	1.22063	0.000406971	1.22063	0.000393645	1.22063	0.000394107
																											0.478	2.84	0.0496	0.478	2.69657	0.478	2.69132	0.478	2.78979	0.478	2.87414		1.23173	0.000386555	1.35053e-05	1.23173	0.000387454	1.23173	0.000400917	1.23173	0.00038824	1.23173	0.000388534
																											0.483	2.88	0.0495	0.483	2.69123	0.483	2.6848	0.483	2.78315	0.483	2.866		1.24282	0.000378659	1.65993e-05	1.24282	0.000382147	1.24282	0.000394998	1.24282	0.000382961	1.24282	0.000383084
																											0.488	2.81	0.0485	0.488	2.68584	0.488	2.67824	0.488	2.77647	0.488	2.85781		1.25392	0.00037694	1.49408e-05	1.25392	0.000376963	1.25392	0.000389209	1.25392	0.000377802	1.25392	0.000377753
																											0.493	2.82	0.0493	0.493	2.68042	0.493	2.67163	0.493	2.76975	0.493	2.84957		1.26502	0.00037629	1.38274e-05	1.26502	0.000371898	1.26502	0.000383546	1.26502	0.000372761	1.26502	0.000372539
																											0.497	2.83	0.0487	0.497	2.67495	0.497	2.66498	0.497	2.76298	0.497	2.84129		1.27611	0.000372263	1.64416e-05	1.27611	0.000366949	1.27611	0.000378005	1.27611	0.000367835	1.27611	0.000367439
																											0.502	2.83	0.0468	0.502	2.66945	0.502	2.65828	0.502	2.75617	0.502	2.83295		1.28721	0.000362346	1.41344e-05	1.28721	0.000362111	1.28721	0.000372583	1.28721	0.000363019	1.28721	0.00036245
																											0.507	2.77	0.0473	0.507	2.66391	0.507	2.65155	0.507	2.74932	0.507	2.82457		1.29831	0.000358403	1.27117e-05	1.29831	0.000357382	1.29831	0.000367275	1.29831	0.000358311	1.29831	0.00035757
																											0.511	2.88	0.0485	0.511	2.65833	0.511	2.64477	0.511	2.74243	0.511	2.81615		1.3094	0.000352895	1.24009e-05	1.3094	0.000352759	1.3094	0.000362077	1.3094	0.000353707	1.3094	0.000352794
																											0.516	2.82	0.048	0.516	2.65272	0.516	2.63796	0.516	2.7355	0.516	2.80767		1.3205	0.000347477	1.33684e-05	1.3205	0.000348238	1.3205	0.000356987	1.3205	0.000349204	1.3205	0.000348122
																											0.521	2.66	0.0455	0.521	2.64707	0.521	2.6311	0.521	2.72853	0.521	2.79916		1.3316	0.0003432	1.33691e-05	1.3316	0.000343815	1.3316	0.000352001	1.3316	0.000344799	1.3316	0.000343551
																											0.525	2.7	0.0468	0.525	2.64138	0.525	2.6242	0.525	2.72152	0.525	2.7906		1.34269	0.000340112	1.28995e-05	1.34269	0.000339489	1.34269	0.000347116	1.34269	0.000340488	1.34269	0.000339077
																											0.53	2.69	0.0475	0.53	2.63565	0.53	2.61727	0.53	2.71447	0.53	2.782		1.35379	0.000334274	1.62099e-05	1.35379	0.000335255	1.35379	0.000342329	1.35379	0.000336269	1.35379	0.0003347
																											0.535	2.73	0.0467	0.535	2.6299	0.535	2.61029	0.535	2.70738	0.535	2.77336		1.36489	0.000330637	1.36878e-05	1.36489	0.000331111	1.36489	0.000337637	1.36489	0.000332139	1.36489	0.000330416
																											0.539	2.69	0.0452	0.539	2.6241	0.539	2.60328	0.539	2.70025	0.539	2.76468		1.37598	0.000321363	1.2853e-05	1.37598	0.000327054	1.37598	0.000333036	1.37598	0.000328095	1.37598	0.000326223
																											0.544	2.74	0.0457	0.544	2.61827	0.544	2.59623	0.544	2.69309	0.544	2.75596		1.38708	0.000321058	1.62154e-05	1.38708	0.000323082	1.38708	0.000328525	1.38708	0.000324134	1.38708	0.00032212
																											0.549	2.71	0.0458	0.549	2.61241	0.549	2.58914	0.549	2.68589	0.549	2.7472		1.39818	0.00031987	1.26087e-05	1.39818	0.000319191	1.39818	0.0003241	1.39818	0.000320254	1.39818	0.000318104
																											0.554	2.77	0.0459	0.554	2.60651	0.554	2.58201	0.554	2.67865	0.554	2.7384		1.40927	0.000312057	1.01671e-05	1.40927	0.000315379	1.40927	0.000319759	1.40927	0.000316451	1.40927	0.000314172
																											0.558	2.65	0.0436	0.558	2.60057	0.558	2.57485	0.558	2.67138	0.558	2.72956		1.42037	0.000311766	1.49224e-05	1.42037	0.000311643	1.42037	0.0003155	1.42037	0.000312723	1.42037	0.000310324
																											0.563	2.57	0.0442	0.563	2.59461	0.563	2.56766	0.563	2.66407	0.563	2.72068		1.43147	0.000306741	1.47713e-05	1.43147	0.000307982	1.43147	0.00031132	1.43147	0.000309067	1.43147	0.000306557
																											0.568	2.65	0.0444	0.568	2.58861	0.568	2.56043	0.568	2.65673	0.568	2.71177		1.44256	0.000297025	1.0423e-05	1.44256	0.000304392	1.44256	0.000307218	1.44256	0.000305482	1.44256	0.000302868
																											0.572	2.67	0.0447	0.572	2.58258	0.572	2.55316	0.572	2.64935	0.572	2.70283		1.45366	0.000298956	1.27355e-05	1.45366	0.000300872	1.45366	0.00030319	1.45366	0.000301964	1.45366	0.000299257
																											0.577	2.71	0.0434	0.577	2.57651	0.577	2.54586	0.577	2.64194	0.577	2.69385		1.46476	0.000294541	1.20641e-05	1.46476	0.000297419	1.46476	0.000299235	1.46476	0.000298512	1.46476	0.00029572
																											0.582	2.67	0.0432	0.582	2.57042	0.582	2.53853	0.582	2.6345	0.582	2.68484		1.47585	0.000292153	1.21178e-05	1.47585	0.00029403	1.47585	0.00029535	1.47585	0.000295123	1.47585	0.000292257
																											0.586	2.62	0.0432	0.586	2.56429	0.586	2.53117	0.586	2.62703	0.586	2.67579		1.48695	0.000288921	1.27161e-05	1.48695	0.000290705	1.48695	0.000291535	1.48695	0.000291795	1.48695	0.000288865
																											0.591	2.63	0.045	0.591	2.55813	0.591	2.52377	0.591	2.61952	0.591	2.66671		1.49805	0.000280554	1.05528e-05	1.49805	0.000287441	1.49805	0.000287786	1.49805	0.000288526	1.49805	0.000285543
																											0.596	2.49	0.0428	0.596	2.55194	0.596	2.51634	0.596	2.61198	0.596	2.6576		1.50914	0.000286571	1.22682e-05	1.50914	0.000284237	1.50914	0.000284103	1.50914	0.000285315	1.50914	0.000282289
																											0.6	2.63	0.0424	0.6	2.54572	0.6	2.50888	0.6	2.60441	0.6	2.64846		1.52024	0.000278609	1.19418e-05	1.52024	0.00028109	1.52024	0.000280483	1.52024	0.000282159	1.52024	0.000279101
																											0.605	2.59	0.0431	0.605	2.53947	0.605	2.50139	0.605	2.59681	0.605	2.63929		1.53134	0.000276896	1.3301e-05	1.53134	0.000277998	1.53134	0.000276925	1.53134	0.000279056	1.53134	0.000275976
																											0.61	2.51	0.0437	0.61	2.53319	0.61	2.49387	0.61	2.58919	0.61	2.63009		1.54243	0.000279758	1.18337e-05	1.54243	0.000274961	1.54243	0.000273427	1.54243	0.000276005	1.54243	0.000272915
																											0.615	2.62	0.0422	0.615	2.52688	0.615	2.48632	0.615	2.58153	0.615	2.62086		1.55353	0.000269517	1.06534e-05	1.55353	0.000271977	1.55353	0.000269988	1.55353	0.000273005	1.55353	0.000269914
																											0.619	2.63	0.042	0.619	2.52054	0.619	2.47874	0.619	2.57384	0.619	2.61161		1.56463	0.000266473	1.35754e-05	1.56463	0.000269043	1.56463	0.000266606	1.56463	0.000270053	1.56463	0.000266973
																											0.624	2.56	0.0426	0.624	2.51417	0.624	2.47113	0.624	2.56613	0.624	2.60233		1.57572	0.000262685	1.11728e-05	1.57572	0.00026616	1.57572	0.00026328	1.57572	0.000267149	1.57572	0.000264089
																											0.629	2.5	0.0427	0.629	2.50777	0.629	2.4635	0.629	2.55839	0.629	2.59302		1.58682	0.000263418	9.62335e-06	1.58682	0.000263324	1.58682	0.000260009	1.58682	0.00026429	1.58682	0.000261261
																											0.633	2.53	0.0433	0.633	2.50135	0.633	2.45584	0.633	2.55062	0.633	2.58369		1.59792	0.000259244	9.9426e-06	1.59792	0.000260536	1.59792	0.00025679	1.59792	0.000261477	1.59792	0.000258488
																											0.638	2.49	0.0411	0.638	2.4949	0.638	2.44815	0.638	2.54283	0.638	2.57433		1.60901	0.000250511	1.14573e-05	1.60901	0.000257794	1.60901	0.000253624	1.60901	0.000258707	1.60901	0.000255767
																											0.643	2.54	0.0426	0.643	2.48842	0.643	2.44043	0.643	2.53501	0.643	2.56495		1.62011	0.000250073	1.19516e-05	1.62011	0.000255097	1.62011	0.000250509	1.62011	0.000255979	1.62011	0.000253098
																											0.647	2.47	0.0424	0.647	2.48191	0.647	2.43269	0.647	2.52716	0.647	2.55554		1.63121	0.000248568	1.01175e-05	1.63121	0.000252443	1.63121	0.000247444	1.63121	0.000253293	1.63121	0.000250479
																											0.652	2.57	0.0426	0.652	2.47538	0.652	2.42493	0.652	2.51929	0.652	2.54612		1.6423	0.000249607	9.41433e-06	1.6423	0.000249831	1.6423	0.000244427	1.6423	0.000250647	1.6423	0.000247908
																											0.657	2.43	0.0413	0.657	2.46883	0.657	2.41713	0.657	2.5114	0.657	2.53667		1.6534	0.000243312	9.75501e-06	1.6534	0.000247261	1.6534	0.000241458	1.6534	0.000248041	1.6534	0.000245384
																											0.661	2.44	0.041	0.661	2.46224	0.661	2.40932	0.661	2.50348	0.661	2.52721		1.6645	0.000238718	1.05385e-05	1.6645	0.000244732	1.6645	0.000238535	1.6645	0.000245474	1.6645	0.000242905
																											0.666	2.44	0.0416	0.666	2.45563	0.666	2.40148	0.666	2.49554	0.666	2.51772		1.67559	0.000240799	1.09029e-05	1.67559	0.000242242	1.67559	0.000235659	1.67559	0.000242944	1.67559	0.000240471
																											0.671	2.5	0.0422	0.671	2.449	0.671	2.39362	0.671	2.48758	0.671	2.50821		1.68669	0.000236502	1.26484e-05	1.68669	0.000239791	1.68669	0.000232827	1.68669	0.000240452	1.68669	0.00023808
																											0.676	2.41	0.0412	0.676	2.44234	0.676	2.38574	0.676	2.47959	0.676	2.49869		1.69779	0.000234996	1.07883e-05	1.69779	0.000237378	1.69779	0.000230039	1.69779	0.000237996	1.69779	0.00023573
																											0.68	2.42	0.0408	0.68	2.43566	0.68	2.37784	0.68	2.47159	0.68	2.48915		1.70888	0.000231735	1.07341e-05	1.70888	0.000235002	1.70888	0.000227294	1.70888	0.000235576	1.70888	0.00023342
																											0.685	2.42	0.0416	0.685	2.42895	0.685	2.36991	0.685	2.46356	0.685	2.47959		1.71998	0.000232463	1.17367e-05	1.71998	0.000232661	1.71998	0.000224591	1.71998	0.000233191	1.71998	0.000231149
																											0.69	2.38	0.0418	0.69	2.42223	0.69	2.36196	0.69	2.45552	0.69	2.47001		1.73108	0.000227494	1.27035e-05	1.73108	0.000230356	1.73108	0.00022193	1.73108	0.000230841	1.73108	0.000228916
																											0.694	2.38	0.041	0.694	2.41547	0.694	2.354	0.694	2.44745	0.694	2.46042		1.74217	0.000224605	1.03836e-05	1.74217	0.000228086	1.74217	0.000219311	1.74217	0.000228525	1.74217	0.00022672
																											0.699	2.41	0.0404	0.699	2.4087	0.699	2.34601	0.699	2.43937	0.699	2.45082		1.75327	0.000228657	1.13082e-05	1.75327	0.00022585	1.75327	0.000216731	1.75327	0.000226243	1.75327	0.000224559
																											0.704	2.47	0.041	0.704	2.4019	0.704	2.33801	0.704	2.43126	0.704	2.4412		1.76437	0.000224437	1.04169e-05	1.76437	0.000223647	1.76437	0.000214191	1.76437	0.000223993	1.76437	0.000222432
																											0.708	2.42	0.0408	0.708	2.39509	0.708	2.32998	0.708	2.42314	0.708	2.43157		1.77546	0.000219553	1.2828e-05	1.77546	0.000221476	1.77546	0.00021169	1.77546	0.000221777	1.77546	0.000220339
																											0.713	2.34	0.0411	0.713	2.38825	0.713	2.32194	0.713	2.415	0.713	2.42193		1.78656	0.000219891	9.8252e-06	1.78656	0.000219337	1.78656	0.000209227	1.78656	0.000219592	1.78656	0.000218278
																											0.718	2.35	0.0399	0.718	2.38138	0.718	2.31388	0.718	2.40684	0.718	2.41227		1.79766	0.000213876	1.22163e-05	1.79766	0.000217229	1.79766	0.000206802	1.79766	0.000217439	1.79766	0.000216248
																											0.722	2.33	0.0402	0.722	2.3745	0.722	2.3058	0.722	2.39867	0.722	2.4026		1.80875	0.000213596	8.83336e-06	1.80875	0.000215152	1.80875	0.000204415	1.80875	0.000215318	1.80875	0.000214249
																											0.727	2.34	0.0408	0.727	2.3676	0.727	2.29771	0.727	2.39048	0.727	2.39293		1.81985	0.00021529	1.02768e-05	1.81985	0.000213105	1.81985	0.000202064	1.81985	0.000213228	1.81985	0.000212279
																											0.732	2.35	0.0406	0.732	2.36068	0.732	2.2896	0.732	2.38228	0.732	2.38324		1.83095	0.00021558	1.1087e-05	1.83095	0.000211087	1.83095	0.000199749	1.83095	0.000211168	1.83095	0.000210337
																											0.737	2.32	0.0401	0.737	2.35374	0.737	2.28148	0.737	2.37406	0.737	2.37355		1.84204	0.000206189	1.1371e-05	1.84204	0.000209098	1.84204	0.000197471	1.84204	0.000209138	1.84204	0.000208423
																											0.741	2.4	0.0397	0.741	2.34678	0.741	2.27334	0.741	2.36583	0.741	2.36385		1.85314	0.00020492	1.12513e-05	1.85314	0.000207137	1.85314	0.000195227	1.85314	0.000207138	1.85314	0.000206537
																											0.746	2.31	0.0404	0.746	2.3398	0.746	2.26519	0.746	2.35758	0.746	2.35414		1.86424	0.00020273	9.81879e-06	1.86424	0.000205204	1.86424	0.000193019	1.86424	0.000205168	1.86424	0.000204676
																											0.751	2.35	0.0401	0.751	2.3328	0.751	2.25702	0.751	2.34932	0.751	2.34442		1.87533	0.000205219	9.18217e-06	1.87533	0.000203298	1.87533	0.000190845	1.87533	0.000203226	1.87533	0.00020284
																											0.755	2.33	0.0402	0.755	2.32579	0.755	2.24884	0.755	2.34105	0.755	2.3347		1.88643	0.000199268	1.11142e-05	1.88643	0.000201419	1.88643	0.000188705	1.88643	0.000201313	1.88643	0.00020103
																											0.76	2.26	0.0393	0.76	2.31875	0.76	2.24065	0.76	2.33276	0.76	2.32497		1.89753	0.000200436	9.82159e-06	1.89753	0.000199566	1.89753	0.000186599	1.89753	0.000199428	1.89753	0.000199243
																											0.765	2.31	0.0395	0.765	2.3117	0.765	2.23245	0.765	2.32447	0.765	2.31524		1.90862	0.000194886	1.12068e-05	1.90862	0.000197738	1.90862	0.000184526	1.90862	0.000197571	1.90862	0.00019748
																											0.769	2.29	0.0403	0.769	2.30464	0.769	2.22423	0.769	2.31616	0.769	2.30551		1.91972	0.000190279	1.13191e-05	1.91972	0.000195936	1.91972	0.000182486	1.91972	0.000195741	1.91972	0.00019574
																											0.774	2.26	0.0396	0.774	2.29755	0.774	2.21601	0.774	2.30784	0.774	2.29577		1.93081	0.000190211	1.17475e-05	1.93081	0.000194159	1.93081	0.000180479	1.93081	0.000193938	1.93081	0.000194022
																											0.779	2.33	0.0388	0.779	2.29045	0.779	2.20777	0.779	2.29951	0.779	2.28603		1.94191	0.000189941	1.08082e-05	1.94191	0.000192405	1.94191	0.000178504	1.94191	0.000192162	1.94191	0.000192326
																											0.783	2.21	0.0391	0.783	2.28334	0.783	2.19952	0.783	2.29117	0.783	2.27629		1.95301	0.000188211	1.09939e-05	1.95301	0.000190676	1.95301	0.00017656	1.95301	0.000190411	1.95301	0.000190651
																											0.788	2.31	0.04	0.788	2.27621	0.788	2.19127	0.788	2.28282	0.788	2.26654		1.9641	0.00018521	1.09304e-05	1.9641	0.000188971	1.9641	0.000174649	1.9641	0.000188686	1.9641	0.000188997
																											0.793	2.24	0.0394	0.793	2.26906	0.793	2.183	0.793	2.27447	0.793	2.2568		1.9752	0.00018145	1.10101e-05	1.9752	0.000187289	1.9752	0.000172768	1.9752	0.000186987	1.9752	0.000187364
																											0.798	2.27	0.0386	0.798	2.2619	0.798	2.17473	0.798	2.2661	0.798	2.24706		1.9863	0.000182802	1.07814e-05	1.9863	0.000185629	1.9863	0.000170918	1.9863	0.000185312	1.9863	0.00018575
																											0.802	2.19	0.0387	0.802	2.25473	0.802	2.16645	0.802	2.25773	0.802	2.23732		1.99739	0.000187376	1.06585e-05	1.99739	0.000183993	1.99739	0.000169098	1.99739	0.000183661	1.99739	0.000184157
																											0.807	2.22	0.0395	0.807	2.24754	0.807	2.15816	0.807	2.24935	0.807	2.22758		2.00849	0.00018096	1.07317e-05	2.00849	0.000182378	2.00849	0.000167308	2.00849	0.000182034	2.00849	0.000182582
																											0.812	2.15	0.0392	0.812	2.24034	0.812	2.14986	0.812	2.24097	0.812	2.21784		2.01959	0.000183578	1.25981e-05	2.01959	0.000180785	2.01959	0.000165549	2.01959	0.000180431	2.01959	0.000181027
																											0.816	2.2	0.0383	0.816	2.23313	0.816	2.14156	0.816	2.23258	0.816	2.2081		2.03068	0.000175094	8.94553e-06	2.03068	0.000179214	2.03068	0.000163818	2.03068	0.00017885	2.03068	0.000179491
																											0.821	2.14	0.0381	0.821	2.2259	0.821	2.13325	0.821	2.22418	0.821	2.19837		2.04178	0.000174764	1.01658e-05	2.04178	0.000177664	2.04178	0.000162116	2.04178	0.000177292	2.04178	0.000177973
																											0.826	2.19	0.0391	0.826	2.21866	0.826	2.12494	0.826	2.21577	0.826	2.18864		2.05288	0.000169922	1.25337e-05	2.05288	0.000176135	2.05288	0.000160443	2.05288	0.000175756	2.05288	0.000176473
																											0.83	2.16	0.0385	0.83	2.21141	0.83	2.11662	0.83	2.20737	0.83	2.17892		2.06397	0.000170442	1.18938e-05	2.06397	0.000174627	2.06397	0.000158798	2.06397	0.000174241	2.06397	0.000174991
																											0.835	2.14	0.0389	0.835	2.20414	0.835	2.1083	0.835	2.19895	0.835	2.16921		2.07507	0.000171811	1.39741e-05	2.07507	0.00017314	2.07507	0.000157181	2.07507	0.000172748	2.07507	0.000173528
																											0.84	2.17	0.0377	0.84	2.19687	0.84	2.09997	0.84	2.19054	0.84	2.15949		2.08617	0.000170533	1.08667e-05	2.08617	0.000171673	2.08617	0.000155591	2.08617	0.000171275	2.08617	0.000172081
																											0.845	2.2	0.0385	0.845	2.18959	0.845	2.09164	0.845	2.18212	0.845	2.14979		2.09726	0.000170102	1.0249e-05	2.09726	0.000170226	2.09726	0.000154029	2.09726	0.000169822	2.09726	0.000170653
																											0.849	2.1	0.0386	0.849	2.18229	0.849	2.08331	0.849	2.1737	0.849	2.14009		2.10836	0.0001704	1.00357e-05	2.10836	0.000168798	2.10836	0.000152493	2.10836	0.000168388	2.10836	0.000169241
																											0.854	2.11	0.0384	0.854	2.17498	0.854	2.07498	0.854	2.16527	0.854	2.1304		2.11946	0.000161796	1.27325e-05	2.11946	0.000167391	2.11946	0.000150983	2.11946	0.000166974	2.11946	0.000167847
																											0.859	2.06	0.0374	0.859	2.16767	0.859	2.06664	0.859	2.15685	0.859	2.12072		2.13055	0.00016199	1.14983e-05	2.13055	0.000166002	2.13055	0.0001495	2.13055	0.000165578	2.13055	0.000166469
																											0.863	2.11	0.0376	0.863	2.16034	0.863	2.0583	0.863	2.14842	0.863	2.11105		2.14165	0.000161638	1.07138e-05	2.14165	0.000164633	2.14165	0.000148041	2.14165	0.000164201	2.14165	0.000165109
																											0.868	2.07	0.0383	0.868	2.15301	0.868	2.04996	0.868	2.13999	0.868	2.10139		2.15275	0.00016475	1.20306e-05	2.15275	0.000163283	2.15275	0.000146608	2.15275	0.000162842	2.15275	0.000163765
																											0.873	2.08	0.0382	0.873	2.14567	0.873	2.04162	0.873	2.13156	0.873	2.09174		2.16384	0.000161548	1.17792e-05	2.16384	0.000161952	2.16384	0.0001452	2.16384	0.0001615	2.16384	0.000162438
																											0.877	2.14	0.037	0.877	2.13832	0.877	2.03328	0.877	2.12313	0.877	2.0821		2.17494	0.000167274	1.14305e-05	2.17494	0.000160639	2.17494	0.000143816	2.17494	0.000160175	2.17494	0.000161128
																											0.882	1.99	0.0374	0.882	2.13096	0.882	2.02494	0.882	2.11471	0.882	2.07247		2.18604	0.000163254	1.4134e-05	2.18604	0.000159344	2.18604	0.000142455	2.18604	0.000158867	2.18604	0.000159833
																											0.887	2.08	0.0382	0.887	2.12359	0.887	2.01661	0.887	2.10628	0.887	2.06285		2.19713	0.000156995	1.24417e-05	2.19713	0.000158068	2.19713	0.000141118	2.19713	0.000157575	2.19713	0.000158555
																											0.891	1.99	0.0378	0.891	2.11622	0.891	2.00827	0.891	2.09785	0.891	2.05325		2.20823	0.000157044	1.04411e-05	2.20823	0.000156809	2.20823	0.000139804	2.20823	0.000156299	2.20823	0.000157294
																											0.896	1.96	0.037	0.896	2.10884	0.896	1.99993	0.896	2.08943	0.896	2.04366
																											0.901	2.01	0.0371	0.901	2.10145	0.901	1.9916	0.901	2.081	0.901	2.03408
																											0.906	2.01	0.0377	0.906	2.09406	0.906	1.98327	0.906	2.07258	0.906	2.02452
																											0.91	2.04	0.0372	0.91	2.08666	0.91	1.97495	0.91	2.06417	0.91	2.01497
																											0.915	2	0.0369	0.915	2.07925	0.915	1.96662	0.915	2.05575	0.915	2.00544
																											0.92	1.95	0.037	0.92	2.07184	0.92	1.95831	0.92	2.04734	0.92	1.99592
																											0.924	1.96	0.0368	0.924	2.06443	0.924	1.94999	0.924	2.03894	0.924	1.98642
																											0.929	2	0.0375	0.929	2.05701	0.929	1.94168	0.929	2.03054	0.929	1.97694
																											0.934	1.95	0.0373	0.934	2.04959	0.934	1.93338	0.934	2.02214	0.934	1.96747
																											0.938	2.03	0.0356	0.938	2.04216	0.938	1.92508	0.938	2.01375	0.938	1.95802
																											0.943	1.97	0.0369	0.943	2.03473	0.943	1.91679	0.943	2.00537	0.943	1.94859
																											0.948	1.98	0.0369	0.948	2.02729	0.948	1.90851	0.948	1.99699	0.948	1.93918
																											0.952	1.97	0.0368	0.952	2.01986	0.952	1.90023	0.952	1.98862	0.952	1.92979
																											0.957	1.97	0.0358	0.957	2.01242	0.957	1.89196	0.957	1.98025	0.957	1.92042
																											0.962	1.87	0.0364	0.962	2.00498	0.962	1.8837	0.962	1.9719	0.962	1.91106
																											0.967	1.96	0.0368	0.967	1.99754	0.967	1.87545	0.967	1.96355	0.967	1.90173
																											0.971	1.84	0.0365	0.971	1.99009	0.971	1.8672	0.971	1.95521	0.971	1.89243
																											0.976	1.93	0.0356	0.976	1.98265	0.976	1.85897	0.976	1.94687	0.976	1.88314
																											0.981	1.86	0.0359	0.981	1.9752	0.981	1.85075	0.981	1.93855	0.981	1.87387
																											0.985	1.78	0.0363	0.985	1.96775	0.985	1.84253	0.985	1.93024	0.985	1.86463
																											0.99	1.84	0.0362	0.99	1.96031	0.99	1.83433	0.99	1.92193	0.99	1.85541
																											0.995	1.85	0.0355	0.995	1.95286	0.995	1.82613	0.995	1.91364	0.995	1.84621
																											0.999	1.83	0.0357	0.999	1.94542	0.999	1.81795	0.999	1.90535	0.999	1.83704
																											1	1.81	0.0359	1	1.93797	1	1.80978	1	1.89708	1	1.82789
																											1.01	1.84	0.0363	1.01	1.93053	1.01	1.80162	1.01	1.88882	1.01	1.81877
																											1.01	1.87	0.0355	1.01	1.92308	1.01	1.79348	1.01	1.88057	1.01	1.80967
																											1.02	1.77	0.035	1.02	1.91564	1.02	1.78535	1.02	1.87233	1.02	1.8006
																											1.02	1.81	0.0358	1.02	1.90821	1.02	1.77723	1.02	1.86411	1.02	1.79155
																											1.03	1.77	0.0356	1.03	1.90077	1.03	1.76912	1.03	1.85589	1.03	1.78253
																											1.03	1.78	0.0357	1.03	1.89334	1.03	1.76103	1.03	1.84769	1.03	1.77354
																											1.04	1.81	0.0348	1.04	1.8859	1.04	1.75295	1.04	1.8395	1.04	1.76457
																											1.04	1.82	0.0355	1.04	1.87848	1.04	1.74489	1.04	1.83133	1.04	1.75563
																											1.05	1.73	0.0351	1.05	1.87105	1.05	1.73684	1.05	1.82317	1.05	1.74672
																											1.05	1.73	0.0354	1.05	1.86363	1.05	1.72881	1.05	1.81502	1.05	1.73784
																											1.06	1.73	0.0348	1.06	1.85622	1.06	1.72079	1.06	1.80689	1.06	1.72898
																											1.06	1.75	0.0349	1.06	1.84881	1.06	1.71279	1.06	1.79877	1.06	1.72016
																											1.07	1.69	0.0349	1.07	1.8414	1.07	1.70481	1.07	1.79067	1.07	1.71136
																											1.07	1.71	0.0353	1.07	1.834	1.07	1.69684	1.07	1.78259	1.07	1.70259
																											1.07	1.68	0.0345	1.07	1.8266	1.07	1.68889	1.07	1.77452	1.07	1.69386
																											1.08	1.64	0.0344	1.08	1.81921	1.08	1.68095	1.08	1.76646	1.08	1.68515
																											1.08	1.67	0.0349	1.08	1.81183	1.08	1.67304	1.08	1.75842	1.08	1.67647
																											1.09	1.73	0.0349	1.09	1.80445	1.09	1.66514	1.09	1.7504	1.09	1.66783
																											1.09	1.7	0.0344	1.09	1.79708	1.09	1.65726	1.09	1.74239	1.09	1.65921
																											1.1	1.75	0.0341	1.1	1.78971	1.1	1.6494	1.1	1.73441	1.1	1.65063
																											1.1	1.7	0.0344	1.1	1.78235	1.1	1.64156	1.1	1.72644	1.1	1.64208
																											1.11	1.66	0.0346	1.11	1.775	1.11	1.63374	1.11	1.71848	1.11	1.63356
																											1.11	1.63	0.0346	1.11	1.76766	1.11	1.62593	1.11	1.71055	1.11	1.62507
																											1.12	1.6	0.0337	1.12	1.76032	1.12	1.61815	1.12	1.70263	1.12	1.61661
																											1.12	1.64	0.0342	1.12	1.75299	1.12	1.61039	1.12	1.69473	1.12	1.60819
																											1.13	1.61	0.0342	1.13	1.74567	1.13	1.60265	1.13	1.68685	1.13	1.5998
																											1.13	1.66	0.0345	1.13	1.73836	1.13	1.59492	1.13	1.67899	1.13	1.59145
																											1.14	1.59	0.0336	1.14	1.73106	1.14	1.58722	1.14	1.67115	1.14	1.58312
																											1.14	1.63	0.0336	1.14	1.72377	1.14	1.57954	1.14	1.66333	1.14	1.57483
																											1.14	1.58	0.0342	1.14	1.71649	1.14	1.57189	1.14	1.65552	1.14	1.56658
																											1.15	1.61	0.0341	1.15	1.70921	1.15	1.56425	1.15	1.64774	1.15	1.55836
																											1.15	1.51	0.0334	1.15	1.70195	1.15	1.55664	1.15	1.63998	1.15	1.55017
																											1.16	1.55	0.0334	1.16	1.69469	1.16	1.54904	1.16	1.63224	1.16	1.54202
																											1.16	1.55	0.0339	1.16	1.68745	1.16	1.54147	1.16	1.62451	1.16	1.5339
																											1.17	1.61	0.0344	1.17	1.68022	1.17	1.53393	1.17	1.61681	1.17	1.52582
																											1.17	1.59	0.0332	1.17	1.67299	1.17	1.5264	1.17	1.60913	1.17	1.51777
																											1.18	1.52	0.0332	1.18	1.66578	1.18	1.5189	1.18	1.60147	1.18	1.50976
																											1.18	1.51	0.0333	1.18	1.65858	1.18	1.51143	1.18	1.59384	1.18	1.50179
																											1.19	1.53	0.034	1.19	1.6514	1.19	1.50398	1.19	1.58622	1.19	1.49385
																											1.19	1.55	0.0335	1.19	1.64422	1.19	1.49655	1.19	1.57863	1.19	1.48594
																											1.2	1.5	0.0326	1.2	1.63705	1.2	1.48914	1.2	1.57106	1.2	1.47807
																											1.2	1.48	0.034	1.2	1.6299	1.2	1.48176	1.2	1.56351	1.2	1.47024
																											1.21	1.58	0.0352	1.21	1.62276	1.21	1.47441	1.21	1.55598	1.21	1.46245
																											1.21	1.47	0.0356	1.21	1.61564	1.21	1.46708	1.21	1.54848	1.21	1.45469
																											1.22	1.51	0.0356	1.22	1.60852	1.22	1.45977	1.22	1.54099	1.22	1.44696
																											1.22	1.48	0.0362	1.22	1.60142	1.22	1.45249	1.22	1.53354	1.22	1.43928
																											1.22	1.5	0.0372	1.22	1.59433	1.22	1.44524	1.22	1.5261	1.22	1.43163
																											1.23	1.42	0.0371	1.23	1.58726	1.23	1.43801	1.23	1.51869	1.23	1.42402
																											1.23	1.43	0.0367	1.23	1.5802	1.23	1.4308	1.23	1.5113	1.23	1.41644
																											1.24	1.46	0.038	1.24	1.57315	1.24	1.42363	1.24	1.50393	1.24	1.40891
																											1.24	1.41	0.0383	1.24	1.56612	1.24	1.41647	1.24	1.49659	1.24	1.40141
																											1.25	1.43	0.0384	1.25	1.5591	1.25	1.40935	1.25	1.48928	1.25	1.39394
																											1.25	1.43	0.0376	1.25	1.5521	1.25	1.40225	1.25	1.48198	1.25	1.38652
																											1.26	1.36	0.0386	1.26	1.54511	1.26	1.39518	1.26	1.47471	1.26	1.37913
																											1.26	1.42	0.039	1.26	1.53813	1.26	1.38814	1.26	1.46747	1.26	1.37178
																											1.27	1.42	0.0378	1.27	1.53117	1.27	1.38112	1.27	1.46025	1.27	1.36447
																											1.27	1.47	0.0361	1.27	1.52423	1.27	1.37413	1.27	1.45305	1.27	1.3572
																											1.28	1.33	0.0352	1.28	1.5173	1.28	1.36717	1.28	1.44588	1.28	1.34996
																											1.28	1.39	0.0352	1.28	1.51039	1.28	1.36023	1.28	1.43874	1.28	1.34277
																											1.29	1.38	0.0351	1.29	1.50349	1.29	1.35332	1.29	1.43162	1.29	1.33561
																											1.29	1.26	0.0347	1.29	1.49661	1.29	1.34645	1.29	1.42452	1.29	1.32849
																											1.3	1.41	0.0333	1.3	1.48975	1.3	1.33959	1.3	1.41745	1.3	1.3214
																											1.3	1.39	0.0342	1.3	1.4829	1.3	1.33277	1.3	1.41041	1.3	1.31436
																											1.3	1.4	0.0338	1.3	1.47607	1.3	1.32598	1.3	1.40339	1.3	1.30735
																											1.31	1.35	0.0336	1.31	1.46926	1.31	1.31921	1.31	1.3964	1.31	1.30038
																											1.31	1.37	0.0328	1.31	1.46246	1.31	1.31247	1.31	1.38943	1.31	1.29345
																											1.32	1.33	0.0332	1.32	1.45568	1.32	1.30576	1.32	1.38249	1.32	1.28656
																											1.32	1.27	0.0329	1.32	1.44892	1.32	1.29908	1.32	1.37558	1.32	1.27971
																											1.33	1.34	0.0334	1.33	1.44217	1.33	1.29243	1.33	1.36869	1.33	1.2729
																											1.33	1.32	0.0325	1.33	1.43544	1.33	1.28581	1.33	1.36182	1.33	1.26612
																											1.34	1.26	0.0326	1.34	1.42873	1.34	1.27921	1.34	1.35499	1.34	1.25939
																											1.34	1.33	0.0328	1.34	1.42204	1.34	1.27265	1.34	1.34818	1.34	1.25269
																											1.35	1.19	0.0328	1.35	1.41536	1.35	1.26611	1.35	1.34139	1.35	1.24603
																											1.35	1.28	0.0327	1.35	1.40871	1.35	1.25961	1.35	1.33464	1.35	1.23941
																											1.36	1.3	0.0321	1.36	1.40207	1.36	1.25313	1.36	1.32791	1.36	1.23282
																											1.36	1.29	0.0324	1.36	1.39545	1.36	1.24668	1.36	1.32121	1.36	1.22628
																											1.37	1.25	0.0328	1.37	1.38885	1.37	1.24026	1.37	1.31453	1.37	1.21977
																											1.37	1.3	0.0326	1.37	1.38227	1.37	1.23388	1.37	1.30788	1.37	1.2133
																											1.37	1.3	0.0319	1.37	1.37571	1.37	1.22752	1.37	1.30126	1.37	1.20687
																											1.38	1.21	0.032	1.38	1.36916	1.38	1.22119	1.38	1.29466	1.38	1.20048
																											1.38	1.24	0.032	1.38	1.36264	1.38	1.21489	1.38	1.28809	1.38	1.19413
																											1.39	1.26	0.0325	1.39	1.35613	1.39	1.20862	1.39	1.28155	1.39	1.18782
																											1.39	1.24	0.0318	1.39	1.34964	1.39	1.20239	1.39	1.27504	1.39	1.18154
																											1.4	1.2	0.0316	1.4	1.34318	1.4	1.19618	1.4	1.26855	1.4	1.1753
																											1.4	1.2	0.0321	1.4	1.33673	1.4	1.19	1.4	1.26209	1.4	1.1691
																											1.41	1.19	0.0321	1.41	1.3303	1.41	1.18385	1.41	1.25566	1.41	1.16294
																											1.41	1.3	0.0317	1.41	1.3239	1.41	1.17774	1.41	1.24926	1.41	1.15682
																											1.42	1.26	0.0312	1.42	1.31751	1.42	1.17165	1.42	1.24288	1.42	1.15073
																											1.42	1.15	0.032	1.42	1.31114	1.42	1.16559	1.42	1.23653	1.42	1.14469
																											1.43	1.18	0.0319	1.43	1.3048	1.43	1.15957	1.43	1.23021	1.43	1.13868
																											1.43	1.21	0.0315	1.43	1.29847	1.43	1.15357	1.43	1.22392	1.43	1.1327
																											1.44	1.25	0.0311	1.44	1.29216	1.44	1.1476	1.44	1.21765	1.44	1.12677
																											1.44	1.23	0.0315	1.44	1.28588	1.44	1.14167	1.44	1.21141	1.44	1.12087
																											1.45	1.11	0.0317	1.45	1.27962	1.45	1.13576	1.45	1.2052	1.45	1.11501
																											1.45	1.23	0.0318	1.45	1.27337	1.45	1.12989	1.45	1.19902	1.45	1.10919
																											1.45	1.16	0.0306	1.45	1.26715	1.45	1.12405	1.45	1.19286	1.45	1.10341
																											1.46	1.19	0.0311	1.46	1.26095	1.46	1.11824	1.46	1.18674	1.46	1.09766
																											1.46	1.14	0.0315	1.46	1.25477	1.46	1.11245	1.46	1.18064	1.46	1.09195
																											1.47	1.08	0.0316	1.47	1.24861	1.47	1.1067	1.47	1.17457	1.47	1.08628
																											1.47	1.11	0.0305	1.47	1.24247	1.47	1.10098	1.47	1.16852	1.47	1.08065
																											1.48	1.11	0.0308	1.48	1.23635	1.48	1.09529	1.48	1.16251	1.48	1.07505
																											1.48	1.1	0.0314	1.48	1.23026	1.48	1.08963	1.48	1.15652	1.48	1.06949
																											1.49	1.07	0.0313	1.49	1.22418	1.49	1.084	1.49	1.15056	1.49	1.06396
																											1.49	1.05	0.0304	1.49	1.21813	1.49	1.0784	1.49	1.14463	1.49	1.05847
																											1.5	1.12	0.0314	1.5	1.2121	1.5	1.07283	1.5	1.13872	1.5	1.05302
																											1.5	1.06	0.0325	1.5	1.20609	1.5	1.0673	1.5	1.13285	1.5	1.04761
																											1.51	1.1	0.0333	1.51	1.20011	1.51	1.06179	1.51	1.127	1.51	1.04223
																											1.51	1.12	0.0329	1.51	1.19414	1.51	1.05631	1.51	1.12118	1.51	1.03688
																											1.52	1.11	0.0333	1.52	1.1882	1.52	1.05087	1.52	1.11538	1.52	1.03158
																											1.52	1.08	0.0341	1.52	1.18228	1.52	1.04545	1.52	1.10962	1.52	1.0263
																											1.53	1.05	0.0336	1.53	1.17638	1.53	1.04007	1.53	1.10388	1.53	1.02107
																											1.53	1.1	0.0325	1.53	1.17051	1.53	1.03471	1.53	1.09818	1.53	1.01587
																											1.53	1.07	0.0319	1.53	1.16465	1.53	1.02939	1.53	1.0925	1.53	1.0107
																											1.54	1.02	0.0318	1.54	1.15882	1.54	1.02409	1.54	1.08684	1.54	1.00557
																											1.54	1.02	0.032	1.54	1.15301	1.54	1.01883	1.54	1.08122	1.54	1.00048
																											1.55	1.02	0.0315	1.55	1.14723	1.55	1.0136	1.55	1.07562	1.55	0.99542
																											1.55	1.06	0.0306	1.55	1.14146	1.55	1.00839	1.55	1.07005	1.55	0.990396
																											1.56	1.04	0.0305	1.56	1.13572	1.56	1.00322	1.56	1.06451	1.56	0.985407
																											1.56	1.03	0.0308	1.56	1.13001	1.56	0.998079	1.56	1.059	1.56	0.980452
																											1.57	1.04	0.0305	1.57	1.12431	1.57	0.992966	1.57	1.05351	1.57	0.975531
																											1.57	1.03	0.0297	1.57	1.11864	1.57	0.987884	1.57	1.04805	1.57	0.970645
																											1.58	1.05	0.0302	1.58	1.11299	1.58	0.982832	1.58	1.04262	1.58	0.965793
																											1.58	1.01	0.0306	1.58	1.10736	1.58	0.977809	1.58	1.03722	1.58	0.960975
																											1.59	0.976	0.0307	1.59	1.10175	1.59	0.972817	1.59	1.03184	1.59	0.956191
																											1.59	1.03	0.0299	1.59	1.09617	1.59	0.967854	1.59	1.0265	1.59	0.95144
																											1.6	1.05	0.0303	1.6	1.09062	1.6	0.962921	1.6	1.02118	1.6	0.946723
																											1.6	0.966	0.0303	1.6	1.08508	1.6	0.958018	1.6	1.01589	1.6	0.942039
																											1.6	0.952	0.0303	1.6	1.07957	1.6	0.953144	1.6	1.01062	1.6	0.937388
																											1.61	0.931	0.0302	1.61	1.07408	1.61	0.9483	1.61	1.00538	1.61	0.932771
																											1.61	0.977	0.0297	1.61	1.06861	1.61	0.943486	1.61	1.00017	1.61	0.928186
																											1.62	1.03	0.0303	1.62	1.06317	1.62	0.938701	1.62	0.994992	1.62	0.923634
																											1.62	0.973	0.03	1.62	1.05775	1.62	0.933945	1.62	0.989837	1.62	0.919114
																											1.63	0.948	0.0305	1.63	1.05235	1.63	0.929219	1.63	0.984709	1.63	0.914627
																											1.63	1.02	0.0291	1.63	1.04698	1.63	0.924522	1.63	0.979609	1.63	0.910172
																											1.64	1.02	0.0301	1.64	1.04163	1.64	0.919854	1.64	0.974536	1.64	0.905749
																											1.64	1.04	0.0299	1.64	1.0363	1.64	0.915214	1.64	0.96949	1.64	0.901358
																											1.65	0.993	0.0302	1.65	1.031	1.65	0.910604	1.65	0.964471	1.65	0.896998
																											1.65	0.942	0.0291	1.65	1.02572	1.65	0.906023	1.65	0.959479	1.65	0.89267
																											1.66	0.912	0.0297	1.66	1.02046	1.66	0.90147	1.66	0.954514	1.66	0.888373
																											1.66	0.978	0.0297	1.66	1.01523	1.66	0.896946	1.66	0.949576	1.66	0.884107
																											1.67	0.91	0.0299	1.67	1.01002	1.67	0.892451	1.67	0.944665	1.67	0.879872
																											1.67	0.898	0.0292	1.67	1.00484	1.67	0.887984	1.67	0.939781	1.67	0.875668
																											1.68	0.921	0.0293	1.68	0.999672	1.68	0.883545	1.68	0.934924	1.68	0.871494
																											1.68	0.914	0.0295	1.68	0.994533	1.68	0.879135	1.68	0.930093	1.68	0.867351
																											1.68	0.905	0.0297	1.68	0.989417	1.68	0.874753	1.68	0.92529	1.68	0.863238
																											1.69	0.918	0.0293	1.69	0.984324	1.69	0.870399	1.69	0.920513	1.69	0.859154
																											1.69	0.968	0.029	1.69	0.979255	1.69	0.866073	1.69	0.915762	1.69	0.855101
																											1.7	0.924	0.0293	1.7	0.974209	1.7	0.861775	1.7	0.911038	1.7	0.851077
																											1.7	0.925	0.0294	1.7	0.969187	1.7	0.857505	1.7	0.90634	1.7	0.847083
																											1.71	0.795	0.0292	1.71	0.964188	1.71	0.853262	1.71	0.901669	1.71	0.843118
																											1.71	0.985	0.0287	1.71	0.959213	1.71	0.849047	1.71	0.897024	1.71	0.839181
																											1.72	0.898	0.0294	1.72	0.954261	1.72	0.844859	1.72	0.892405	1.72	0.835274
																											1.72	0.86	0.0289	1.72	0.949332	1.72	0.840699	1.72	0.887812	1.72	0.831396
																											1.73	0.893	0.0296	1.73	0.944427	1.73	0.836566	1.73	0.883245	1.73	0.827546
																											1.73	0.852	0.0284	1.73	0.939546	1.73	0.832459	1.73	0.878704	1.73	0.823724
																											1.74	0.842	0.0288	1.74	0.934687	1.74	0.82838	1.74	0.874189	1.74	0.81993
																											1.74	0.895	0.0291	1.74	0.929853	1.74	0.824328	1.74	0.869701	1.74	0.816164
																											1.75	0.855	0.0292	1.75	0.925041	1.75	0.820303	1.75	0.865238	1.75	0.812426
																											1.75	0.85	0.0285	1.75	0.920254	1.75	0.816304	1.75	0.8608	1.75	0.808716
																											1.76	0.877	0.0285	1.76	0.915489	1.76	0.812332	1.76	0.856389	1.76	0.805033
																											1.76	0.824	0.029	1.76	0.910748	1.76	0.808386	1.76	0.852002	1.76	0.801377
																											1.76	0.882	0.0288	1.76	0.90603	1.76	0.804467	1.76	0.847642	1.76	0.797748
																											1.77	0.872	0.0286	1.77	0.901336	1.77	0.800573	1.77	0.843306	1.77	0.794145
																											1.77	0.82	0.0284	1.77	0.896665	1.77	0.796706	1.77	0.838997	1.77	0.790569
																											1.78	0.814	0.0287	1.78	0.892017	1.78	0.792864	1.78	0.834712	1.78	0.78702
																											1.78	0.792	0.0286	1.78	0.887392	1.78	0.789048	1.78	0.830452	1.78	0.783496
																											1.79	0.831	0.0286	1.79	0.882791	1.79	0.785258	1.79	0.826218	1.79	0.779999
																											1.79	0.811	0.0282	1.79	0.878213	1.79	0.781493	1.79	0.822008	1.79	0.776527
																											1.8	0.807	0.0286	1.8	0.873658	1.8	0.777754	1.8	0.817823	1.8	0.773081
																											1.8	0.792	0.0283	1.8	0.869126	1.8	0.77404	1.8	0.813663	1.8	0.769661
																											1.81	0.863	0.0289	1.81	0.864618	1.81	0.770351	1.81	0.809528	1.81	0.766265
																											1.81	0.732	0.0278	1.81	0.860132	1.81	0.766687	1.81	0.805418	1.81	0.762895
																											1.82	0.825	0.0281	1.82	0.85567	1.82	0.763048	1.82	0.801332	1.82	0.759549
																											1.82	0.781	0.0284	1.82	0.851231	1.82	0.759433	1.82	0.797271	1.82	0.756228
																											1.83	0.841	0.0287	1.83	0.846815	1.83	0.755843	1.83	0.793234	1.83	0.752932
																											1.83	0.749	0.0277	1.83	0.842422	1.83	0.752278	1.83	0.789222	1.83	0.749659
																											1.83	0.806	0.028	1.83	0.838051	1.83	0.748737	1.83	0.785234	1.83	0.746411
																											1.84	0.75	0.0282	1.84	0.833704	1.84	0.74522	1.84	0.781269	1.84	0.743186
																											1.84	0.785	0.0284	1.84	0.82938	1.84	0.741727	1.84	0.777329	1.84	0.739985
																											1.85	0.81	0.0277	1.85	0.825078	1.85	0.738258	1.85	0.773413	1.85	0.736808
																											1.85	0.756	0.0278	1.85	0.820799	1.85	0.734812	1.85	0.769521	1.85	0.733654
																											1.86	0.737	0.0281	1.86	0.816544	1.86	0.731391	1.86	0.765652	1.86	0.730523
																											1.86	0.751	0.0281	1.86	0.81231	1.86	0.727992	1.86	0.761807	1.86	0.727414
																											1.87	0.778	0.0277	1.87	0.8081	1.87	0.724618	1.87	0.757986	1.87	0.724329
																											1.87	0.753	0.0277	1.87	0.803912	1.87	0.721266	1.87	0.754188	1.87	0.721266
																											1.88	0.731	0.0278	1.88	0.799747	1.88	0.717937	1.88	0.750414	1.88	0.718225
																											1.88	0.796	0.0279	1.88	0.795604	1.88	0.714631	1.88	0.746663	1.88	0.715206
																											1.89	0.74	0.0279	1.89	0.791484	1.89	0.711348	1.89	0.742935	1.89	0.71221
																											1.89	0.764	0.0275	1.89	0.787386	1.89	0.708088	1.89	0.739231	1.89	0.709235
																											1.9	0.765	0.0276	1.9	0.783311	1.9	0.70485	1.9	0.735549	1.9	0.706281
																											1.9	0.739	0.0279	1.9	0.779258	1.9	0.701634	1.9	0.73189	1.9	0.703349
																											1.91	0.69	0.0279	1.91	0.775227	1.91	0.698441	1.91	0.728255	1.91	0.700438
																											1.91	0.711	0.027	1.91	0.771219	1.91	0.695269	1.91	0.724642	1.91	0.697548
																											1.91	0.75	0.0276	1.91	0.767233	1.91	0.69212	1.91	0.721051	1.91	0.694679
																											1.92	0.785	0.0276	1.92	0.763269	1.92	0.688992	1.92	0.717483	1.92	0.691831
																											1.92	0.722	0.0276	1.92	0.759328	1.92	0.685886	1.92	0.713938	1.92	0.689003
																											1.93	0.728	0.0271	1.93	0.755408	1.93	0.682801	1.93	0.710415	1.93	0.686195
																											1.93	0.761	0.0273	1.93	0.751511	1.93	0.679738	1.93	0.706914	1.93	0.683408
																											1.94	0.747	0.0273	1.94	0.747635	1.94	0.676696	1.94	0.703436	1.94	0.68064
																											1.94	0.701	0.0273	1.94	0.743781	1.94	0.673675	1.94	0.69998	1.94	0.677892
																											1.95	0.654	0.027	1.95	0.73995	1.95	0.670675	1.95	0.696545	1.95	0.675164
																											1.95	0.746	0.027	1.95	0.73614	1.95	0.667695	1.95	0.693133	1.95	0.672455
																											1.96	0.729	0.0272	1.96	0.732351	1.96	0.664736	1.96	0.689742	1.96	0.669765
																											1.96	0.711	0.0273	1.96	0.728585	1.96	0.661798	1.96	0.686373	1.96	0.667094
																											1.97	0.722	0.027	1.97	0.72484	1.97	0.65888	1.97	0.683026	1.97	0.664442
																											1.97	0.66	0.0269	1.97	0.721116	1.97	0.655982	1.97	0.6797	1.97	0.661809
																											1.98	0.702	0.0271	1.98	0.717414	1.98	0.653104	1.98	0.676395	1.98	0.659194
																											1.98	0.659	0.0272	1.98	0.713734	1.98	0.650246	1.98	0.673112	1.98	0.656597
																											1.98	0.613	0.0273	1.98	0.710075	1.98	0.647408	1.98	0.66985	1.98	0.654019
																											1.99	0.686	0.0267	1.99	0.706437	1.99	0.644589	1.99	0.666609	1.99	0.651458
																											1.99	0.73	0.0272	1.99	0.70282	1.99	0.64179	1.99	0.663389	1.99	0.648916
																											2	0.652	0.0269	2	0.699225	2	0.639009	2	0.66019	2	0.64639
																											2	0.668	0.0273	2	0.695651	2	0.636249	2	0.657011	2	0.643883
																											2.01	0.663	0.0277	2.01	0.692097	2.01	0.633507	2.01	0.653854	2.01	0.641393
																											2.01	0.683	0.0285	2.01	0.688565	2.01	0.630784	2.01	0.650717	2.01	0.638919
																											2.02	0.665	0.0287	2.02	0.685054	2.02	0.628079	2.02	0.6476	2.02	0.636463
																											2.02	0.698	0.0291	2.02	0.681563	2.02	0.625394	2.02	0.644504	2.02	0.634024
																											2.03	0.622	0.0292	2.03	0.678093	2.03	0.622726	2.03	0.641428	2.03	0.631601
																											2.03	0.646	0.0296	2.03	0.674644	2.03	0.620077	2.03	0.638373	2.03	0.629195
																											2.04	0.7	0.0296	2.04	0.671216	2.04	0.617446	2.04	0.635337	2.04	0.626805
																											2.04	0.693	0.0298	2.04	0.667809	2.04	0.614834	2.04	0.632322	2.04	0.624431
																											2.05	0.636	0.0298	2.05	0.664421	2.05	0.612239	2.05	0.629327	2.05	0.622073
																											2.05	0.67	0.03	2.05	0.661055	2.05	0.609662	2.05	0.626351	2.05	0.619731
																											2.06	0.6	0.03	2.06	0.657708	2.06	0.607102	2.06	0.623395	2.06	0.617405
																											2.06	0.68	0.0301	2.06	0.654382	2.06	0.60456	2.06	0.620459	2.06	0.615094
																											2.06	0.659	0.0302	2.06	0.651076	2.06	0.602035	2.06	0.617542	2.06	0.612798
																											2.07	0.652	0.0297	2.07	0.647791	2.07	0.599527	2.07	0.614644	2.07	0.610518
																											2.07	0.561	0.0289	2.07	0.644525	2.07	0.597036	2.07	0.611766	2.07	0.608253
																											2.08	0.622	0.0285	2.08	0.641279	2.08	0.594562	2.08	0.608907	2.08	0.606002
																											2.08	0.662	0.0284	2.08	0.638053	2.08	0.592105	2.08	0.606067	2.08	0.603767
																											2.09	0.609	0.0275	2.09	0.634847	2.09	0.589664	2.09	0.603246	2.09	0.601545
																											2.09	0.649	0.0276	2.09	0.631661	2.09	0.58724	2.09	0.600444	2.09	0.599339
																											2.1	0.684	0.0275	2.1	0.628495	2.1	0.584833	2.1	0.59766	2.1	0.597147
																											2.1	0.638	0.0276	2.1	0.625348	2.1	0.582441	2.1	0.594896	2.1	0.594969
																											2.11	0.619	0.0269	2.11	0.622221	2.11	0.580065	2.11	0.59215	2.11	0.592805
																											2.11	0.677	0.0271	2.11	0.619113	2.11	0.577706	2.11	0.589423	2.11	0.590655
																											2.12	0.624	0.0273	2.12	0.616025	2.12	0.575362	2.12	0.586714	2.12	0.588518
																											2.12	0.656	0.0271	2.12	0.612956	2.12	0.573034	2.12	0.584023	2.12	0.586396
																											2.13	0.571	0.0268	2.13	0.609906	2.13	0.570722	2.13	0.58135	2.13	0.584286
																											2.13	0.661	0.027	2.13	0.606875	2.13	0.568424	2.13	0.578696	2.13	0.58219
																											2.14	0.606	0.0268	2.14	0.603864	2.14	0.566142	2.14	0.57606	2.14	0.580107
																											2.14	0.605	0.0269	2.14	0.600871	2.14	0.563876	2.14	0.573441	2.14	0.578037
																											2.14	0.617	0.0268	2.14	0.597898	2.14	0.561624	2.14	0.570841	2.14	0.57598
																											2.15	0.581	0.0266	2.15	0.594943	2.15	0.559387	2.15	0.568258	2.15	0.573936
																											2.15	0.566	0.0267	2.15	0.592007	2.15	0.557164	2.15	0.565692	2.15	0.571905
																											2.16	0.577	0.0267	2.16	0.58909	2.16	0.554957	2.16	0.563145	2.16	0.569886
																											2.16	0.567	0.0267	2.16	0.586191	2.16	0.552763	2.16	0.560614	2.16	0.567879
																											2.17	0.563	0.0265	2.17	0.583311	2.17	0.550585	2.17	0.558101	2.17	0.565885
																											2.17	0.591	0.0265	2.17	0.580449	2.17	0.54842	2.17	0.555605	2.17	0.563902
																											2.18	0.63	0.0265	2.18	0.577606	2.18	0.546269	2.18	0.553126	2.18	0.561932
																											2.18	0.618	0.0267	2.18	0.57478	2.18	0.544133	2.18	0.550664	2.18	0.559974
																											2.19	0.577	0.026	2.19	0.571974	2.19	0.54201	2.19	0.54822	2.19	0.558027
																											2.19	0.601	0.0264	2.19	0.569185	2.19	0.539901	2.19	0.545792	2.19	0.556092
																											2.2	0.598	0.0263	2.2	0.566414	2.2	0.537805	2.2	0.54338	2.2	0.554168
																											2.2	0.559	0.0266	2.2	0.563662	2.2	0.535723	2.2	0.540986	2.2	0.552256
																											2.21	0.584	0.0259	2.21	0.560927	2.21	0.533655	2.21	0.538608	2.21	0.550355
																											2.21	0.549	0.0262	2.21	0.55821	2.21	0.531599	2.21	0.536246	2.21	0.548465
																											2.21	0.557	0.0263	2.21	0.555511	2.21	0.529557	2.21	0.533901	2.21	0.546586
																											2.22	0.611	0.0264	2.22	0.552829	2.22	0.527528	2.22	0.531572	2.22	0.544718
																											2.22	0.505	0.0257	2.22	0.550165	2.22	0.525511	2.22	0.529259	2.22	0.542862
																											2.23	0.583	0.0261	2.23	0.547518	2.23	0.523507	2.23	0.526962	2.23	0.541015
																											2.23	0.545	0.0262	2.23	0.544889	2.23	0.521516	2.23	0.524681	2.23	0.539179
																											2.24	0.53	0.026	2.24	0.542277	2.24	0.519538	2.24	0.522416	2.24	0.537354
																											2.24	0.523	0.0258	2.24	0.539683	2.24	0.517572	2.24	0.520167	2.24	0.535539
																											2.25	0.559	0.0259	2.25	0.537105	2.25	0.515618	2.25	0.517933	2.25	0.533734
																											2.25	0.58	0.0259	2.25	0.534545	2.25	0.513676	2.25	0.515715	2.25	0.53194
																											2.26	0.545	0.026	2.26	0.532001	2.26	0.511747	2.26	0.513513	2.26	0.530155
																											2.26	0.52	0.0259	2.26	0.529475	2.26	0.509829	2.26	0.511325	2.26	0.528381
																											2.27	0.522	0.0255	2.27	0.526965	2.27	0.507923	2.27	0.509153	2.27	0.526616
																											2.27	0.556	0.0258	2.27	0.524472	2.27	0.506029	2.27	0.506997	2.27	0.524861
																											2.28	0.518	0.0259	2.28	0.521995	2.28	0.504146	2.28	0.504855	2.28	0.523115
																											2.28	0.519	0.0259	2.28	0.519535	2.28	0.502275	2.28	0.502729	2.28	0.521379
																											2.29	0.525	0.0253	2.29	0.517092	2.29	0.500415	2.29	0.500617	2.29	0.519652
																											2.29	0.589	0.0257	2.29	0.514665	2.29	0.498567	2.29	0.49852	2.29	0.517935
																											2.29	0.507	0.0257	2.29	0.512254	2.29	0.49673	2.29	0.496438	2.29	0.516227
																											2.3	0.493	0.0258	2.3	0.509859	2.3	0.494904	2.3	0.494371	2.3	0.514528
																											2.3	0.533	0.0252	2.3	0.507481	2.3	0.493088	2.3	0.492318	2.3	0.512838
																											2.31	0.505	0.0256	2.31	0.505119	2.31	0.491284	2.31	0.49028	2.31	0.511157
																											2.31	0.55	0.0255	2.31	0.502772	2.31	0.489491	2.31	0.488256	2.31	0.509485
																											2.32	0.519	0.0256	2.32	0.500442	2.32	0.487708	2.32	0.486246	2.32	0.507822
																											2.32	0.53	0.0252	2.32	0.498127	2.32	0.485936	2.32	0.48425	2.32	0.506167
																											2.33	0.546	0.0254	2.33	0.495828	2.33	0.484174	2.33	0.482269	2.33	0.504521
																											2.33	0.524	0.0255	2.33	0.493545	2.33	0.482423	2.33	0.480302	2.33	0.502884
																											2.34	0.482	0.0255	2.34	0.491277	2.34	0.480681	2.34	0.478348	2.34	0.501254
																											2.34	0.528	0.0251	2.34	0.489025	2.34	0.47895	2.34	0.476408	2.34	0.499634
																											2.35	0.498	0.0251	2.35	0.486788	2.35	0.477229	2.35	0.474482	2.35	0.498021
																											2.35	0.535	0.0255	2.35	0.484566	2.35	0.475518	2.35	0.47257	2.35	0.496416
																											2.36	0.479	0.0252	2.36	0.48236	2.36	0.473817	2.36	0.470671	2.36	0.49482
																											2.36	0.447	0.0252	2.36	0.480169	2.36	0.472126	2.36	0.468786	2.36	0.493232
																											2.37	0.512	0.0248	2.37	0.477993	2.37	0.470444	2.37	0.466914	2.37	0.491651
																											2.37	0.507	0.0254	2.37	0.475831	2.37	0.468772	2.37	0.465056	2.37	0.490079
																											2.37	0.467	0.0253	2.37	0.473685	2.37	0.46711	2.37	0.46321	2.37	0.488514
																											2.38	0.56	0.0251	2.38	0.471553	2.38	0.465456	2.38	0.461378	2.38	0.486956
																											2.38	0.463	0.0248	2.38	0.469436	2.38	0.463813	2.38	0.459559	2.38	0.485406
																											2.39	0.508	0.0252	2.39	0.467334	2.39	0.462178	2.39	0.457752	2.39	0.483864
																											2.39	0.495	0.0251	2.39	0.465246	2.39	0.460553	2.39	0.455959	2.39	0.48233
																											2.4	0.486	0.0251	2.4	0.463173	2.4	0.458936	2.4	0.454178	2.4	0.480802
																											2.4	0.441	0.0247	2.4	0.461114	2.4	0.457329	2.4	0.45241	2.4	0.479282
																											2.41	0.489	0.0249	2.41	0.45907	2.41	0.45573	2.41	0.450655	2.41	0.47777
																											2.41	0.467	0.025	2.41	0.457039	2.41	0.454141	2.41	0.448912	2.41	0.476264
																											2.42	0.439	0.025	2.42	0.455023	2.42	0.45256	2.42	0.447182	2.42	0.474766
																											2.42	0.478	0.0246	2.42	0.453021	2.42	0.450988	2.42	0.445464	2.42	0.473275
																											2.43	0.53	0.0248	2.43	0.451033	2.43	0.449424	2.43	0.443758	2.43	0.47179
																											2.43	0.436	0.025	2.43	0.449059	2.43	0.447869	2.43	0.442064	2.43	0.470313
																											2.44	0.479	0.0248	2.44	0.447098	2.44	0.446322	2.44	0.440383	2.44	0.468842
																											2.44	0.489	0.0247	2.44	0.445152	2.44	0.444784	2.44	0.438713	2.44	0.467378
																											2.44	0.471	0.0246	2.44	0.443218	2.44	0.443253	2.44	0.437056	2.44	0.465921
																											2.45	0.418	0.0247	2.45	0.441299	2.45	0.441731	2.45	0.43541	2.45	0.46447
																											2.45	0.508	0.0248	2.45	0.439393	2.45	0.440217	2.45	0.433776	2.45	0.463026
																											2.46	0.481	0.0247	2.46	0.4375	2.46	0.438711	2.46	0.432154	2.46	0.461589
																											2.46	0.446	0.0243	2.46	0.435621	2.46	0.437213	2.46	0.430543	2.46	0.460158
																											2.47	0.404	0.0246	2.47	0.433755	2.47	0.435723	2.47	0.428944	2.47	0.458733
																											2.47	0.474	0.0247	2.47	0.431902	2.47	0.434241	2.47	0.427357	2.47	0.457315
																											2.48	0.484	0.0247	2.48	0.430062	2.48	0.432766	2.48	0.425781	2.48	0.455903
																											2.48	0.485	0.0242	2.48	0.428235	2.48	0.431299	2.48	0.424216	2.48	0.454498
																											2.49	0.403	0.0245	2.49	0.426421	2.49	0.42984	2.49	0.422662	2.49	0.453098
																											2.49	0.497	0.0246	2.49	0.42462	2.49	0.428388	2.49	0.421119	2.49	0.451705
																											2.5	0.416	0.0245	2.5	0.422832	2.5	0.426944	2.5	0.419587	2.5	0.450318
																											2.5	0.426	0.0243	2.5	0.421056	2.5	0.425507	2.5	0.418067	2.5	0.448937
																											2.51	0.458	0.0242	2.51	0.419293	2.51	0.424077	2.51	0.416557	2.51	0.447562
																											2.51	0.412	0.0245	2.51	0.417542	2.51	0.422654	2.51	0.415058	2.51	0.446192
																											2.52	0.439	0.0243	2.52	0.415804	2.52	0.421239	2.52	0.41357	2.52	0.444829
																											2.52	0.448	0.0241	2.52	0.414078	2.52	0.419831	2.52	0.412093	2.52	0.443472
																											2.52	0.458	0.024	2.52	0.412365	2.52	0.41843	2.52	0.410626	2.52	0.44212
																											2.53	0.359	0.0242	2.53	0.410664	2.53	0.417036	2.53	0.40917	2.53	0.440775
																											2.53	0.448	0.0244	2.53	0.408975	2.53	0.415649	2.53	0.407724	2.53	0.439434
																											2.54	0.477	0.0241	2.54	0.407298	2.54	0.414269	2.54	0.406288	2.54	0.4381
																											2.54	0.457	0.0239	2.54	0.405632	2.54	0.412896	2.54	0.404863	2.54	0.436771
																											2.55	0.403	0.0241	2.55	0.403979	2.55	0.411529	2.55	0.403448	2.55	0.435448
																											2.55	0.457	0.0244	2.55	0.402338	2.55	0.410169	2.55	0.402043	2.55	0.43413
																											2.56	0.406	0.0242	2.56	0.400708	2.56	0.408816	2.56	0.400648	2.56	0.432818
																											2.56	0.372	0.0236	2.56	0.39909	2.56	0.407469	2.56	0.399263	2.56	0.431511
																											2.57	0.353	0.0241	2.57	0.397484	2.57	0.406129	2.57	0.397888	2.57	0.430209
																											2.57	0.405	0.0242	2.57	0.395889	2.57	0.404795	2.57	0.396523	2.57	0.428913
																											2.58	0.468	0.0243	2.58	0.394305	2.58	0.403467	2.58	0.395168	2.58	0.427622
																											2.58	0.409	0.0236	2.58	0.392733	2.58	0.402146	2.58	0.393822	2.58	0.426337
																											2.59	0.444	0.0239	2.59	0.391172	2.59	0.400832	2.59	0.392486	2.59	0.425057
																											2.59	0.419	0.0241	2.59	0.389623	2.59	0.399523	2.59	0.39116	2.59	0.423781
																											2.6	0.365	0.0242	2.6	0.388084	2.6	0.398221	2.6	0.389843	2.6	0.422512
																											2.6	0.383	0.0237	2.6	0.386557	2.6	0.396925	2.6	0.388535	2.6	0.421247
																											2.6	0.381	0.0238	2.6	0.38504	2.6	0.395635	2.6	0.387237	2.6	0.419988
																											2.61	0.431	0.024	2.61	0.383535	2.61	0.394351	2.61	0.385948	2.61	0.418733
																											2.61	0.412	0.0242	2.61	0.38204	2.61	0.393073	2.61	0.384669	2.61	0.417484
																											2.62	0.393	0.0235	2.62	0.380556	2.62	0.391801	2.62	0.383398	2.62	0.41624
																											2.62	0.429	0.0238	2.62	0.379083	2.62	0.390536	2.62	0.382137	2.62	0.415
																											2.63	0.461	0.0238	2.63	0.377621	2.63	0.389275	2.63	0.380884	2.63	0.413766
																											2.63	0.402	0.0239	2.63	0.376169	2.63	0.388021	2.63	0.379641	2.63	0.412536
																											2.64	0.462	0.0237	2.64	0.374727	2.64	0.386773	2.64	0.378406	2.64	0.411312
																											2.64	0.455	0.0237	2.64	0.373296	2.64	0.38553	2.64	0.37718	2.64	0.410092
																											2.65	0.434	0.0237	2.65	0.371875	2.65	0.384293	2.65	0.375963	2.65	0.408877
																											2.65	0.393	0.0239	2.65	0.370465	2.65	0.383061	2.65	0.374755	2.65	0.407667
																											2.66	0.462	0.0238	2.66	0.369064	2.66	0.381835	2.66	0.373555	2.66	0.406462
																											2.66	0.38	0.0233	2.66	0.367674	2.66	0.380615	2.66	0.372364	2.66	0.405261
																											2.67	0.369	0.0236	2.67	0.366294	2.67	0.3794	2.67	0.371181	2.67	0.404065
																											2.67	0.431	0.0238	2.67	0.364924	2.67	0.378191	2.67	0.370007	2.67	0.402874
																											2.67	0.375	0.0237	2.67	0.363564	2.67	0.376987	2.67	0.368841	2.67	0.401687
																											2.68	0.391	0.0232	2.68	0.362213	2.68	0.375789	2.68	0.367683	2.68	0.400505
																											2.68	0.343	0.0236	2.68	0.360873	2.68	0.374596	2.68	0.366533	2.68	0.399328
																											2.69	0.377	0.0236	2.69	0.359542	2.69	0.373408	2.69	0.365392	2.69	0.398155
																											2.69	0.399	0.0238	2.69	0.35822	2.69	0.372225	2.69	0.364259	2.69	0.396987
																											2.7	0.363	0.0232	2.7	0.356909	2.7	0.371048	2.7	0.363133	2.7	0.395823
																											2.7	0.383	0.0235	2.7	0.355606	2.7	0.369876	2.7	0.362016	2.7	0.394664
																											2.71	0.333	0.0235	2.71	0.354314	2.71	0.368709	2.71	0.360907	2.71	0.39351
																											2.71	0.434	0.0235	2.71	0.35303	2.71	0.367547	2.71	0.359805	2.71	0.39236
																											2.72	0.418	0.0231	2.72	0.351756	2.72	0.366391	2.72	0.358712	2.72	0.391215
																											2.72	0.369	0.0234	2.72	0.350491	2.72	0.36524	2.72	0.357626	2.72	0.390074
																											2.73	0.352	0.0235	2.73	0.349235	2.73	0.364093	2.73	0.356547	2.73	0.388937
																											2.73	0.395	0.0234	2.73	0.347989	2.73	0.362952	2.73	0.355477	2.73	0.387805
																											2.74	0.384	0.0232	2.74	0.346751	2.74	0.361815	2.74	0.354414	2.74	0.386677
																											2.74	0.44	0.0231	2.74	0.345523	2.74	0.360684	2.74	0.353358	2.74	0.385554
																											2.75	0.367	0.0234	2.75	0.344303	2.75	0.359557	2.75	0.35231	2.75	0.384435
																											2.75	0.392	0.0234	2.75	0.343092	2.75	0.358435	2.75	0.351269	2.75	0.38332
																											2.75	0.351	0.0233	2.75	0.34189	2.75	0.357319	2.75	0.350235	2.75	0.382209
																											2.76	0.375	0.0229	2.76	0.340696	2.76	0.356207	2.76	0.349209	2.76	0.381103
																											2.76	0.333	0.0233	2.76	0.339512	2.76	0.355099	2.76	0.34819	2.76	0.380001
																											2.77	0.393	0.0232	2.77	0.338335	2.77	0.353997	2.77	0.347178	2.77	0.378903
																											2.77	0.39	0.0233	2.77	0.337168	2.77	0.352899	2.77	0.346173	2.77	0.37781
																											2.78	0.379	0.0229	2.78	0.336008	2.78	0.351806	2.78	0.345175	2.78	0.376721
																											2.78	0.413	0.0232	2.78	0.334858	2.78	0.350718	2.78	0.344184	2.78	0.375635
																											2.79	0.367	0.0231	2.79	0.333715	2.79	0.349634	2.79	0.3432	2.79	0.374555
																											2.79	0.355	0.0233	2.79	0.332581	2.79	0.348555	2.79	0.342223	2.79	0.373478
																											2.8	0.357	0.0228	2.8	0.331455	2.8	0.34748	2.8	0.341253	2.8	0.372405
																											2.8	0.359	0.0231	2.8	0.330337	2.8	0.34641	2.8	0.34029	2.8	0.371337
																											2.81	0.396	0.023	2.81	0.329227	2.81	0.345345	2.81	0.339333	2.81	0.370273
																											2.81	0.382	0.0236	2.81	0.328125	2.81	0.344284	2.81	0.338383	2.81	0.369213
																											2.82	0.306	0.0239	2.82	0.327032	2.82	0.343228	2.82	0.337439	2.82	0.368158
																											2.82	0.356	0.0244	2.82	0.325946	2.82	0.342177	2.82	0.336502	2.82	0.367106
																											2.83	0.372	0.0246	2.83	0.324868	2.83	0.341129	2.83	0.335572	2.83	0.366059
																											2.83	0.35	0.0248	2.83	0.323798	2.83	0.340087	2.83	0.334648	2.83	0.365015
																											2.83	0.354	0.0248	2.83	0.322735	2.83	0.339048	2.83	0.33373	2.83	0.363976
																											2.84	0.367	0.0249	2.84	0.32168	2.84	0.338014	2.84	0.332819	2.84	0.36294
																											2.84	0.315	0.0249	2.84	0.320633	2.84	0.336985	2.84	0.331914	2.84	0.361909
																											2.85	0.357	0.0251	2.85	0.319593	2.85	0.335959	2.85	0.331015	2.85	0.360882
																											2.85	0.394	0.0252	2.85	0.318561	2.85	0.334939	2.85	0.330123	2.85	0.359859
																											2.86	0.364	0.025	2.86	0.317536	2.86	0.333922	2.86	0.329236	2.86	0.358839
																											2.86	0.367	0.0251	2.86	0.316519	2.86	0.33291	2.86	0.328356	2.86	0.357824
																											2.87	0.324	0.0253	2.87	0.315509	2.87	0.331902	2.87	0.327482	2.87	0.356813
																											2.87	0.346	0.0254	2.87	0.314506	2.87	0.330898	2.87	0.326613	2.87	0.355805
																											2.88	0.329	0.0242	2.88	0.313511	2.88	0.329898	2.88	0.325751	2.88	0.354802
																											2.88	0.36	0.0242	2.88	0.312522	2.88	0.328903	2.88	0.324895	2.88	0.353803
																											2.89	0.354	0.0239	2.89	0.311541	2.89	0.327912	2.89	0.324044	2.89	0.352807
																											2.89	0.392	0.0237	2.89	0.310567	2.89	0.326924	2.89	0.323199	2.89	0.351816
																											2.9	0.33	0.0233	2.9	0.3096	2.9	0.325942	2.9	0.32236	2.9	0.350828
																											2.9	0.321	0.0234	2.9	0.308639	2.9	0.324963	2.9	0.321527	2.9	0.349844
																											2.9	0.384	0.0235	2.9	0.307686	2.9	0.323988	2.9	0.320699	2.9	0.348865
																											2.91	0.337	0.0234	2.91	0.306739	2.91	0.323018	2.91	0.319877	2.91	0.347889
																											2.91	0.346	0.0231	2.91	0.305799	2.91	0.322052	2.91	0.319061	2.91	0.346918
																											2.92	0.332	0.0232	2.92	0.304866	2.92	0.32109	2.92	0.31825	2.92	0.34595
																											2.92	0.366	0.0234	2.92	0.30394	2.92	0.320132	2.92	0.317445	2.92	0.344986
																											2.93	0.344	0.023	2.93	0.30302	2.93	0.319178	2.93	0.316645	2.93	0.344026
																											2.93	0.356	0.023	2.93	0.302107	2.93	0.318228	2.93	0.31585	2.93	0.34307
																											2.94	0.309	0.0231	2.94	0.3012	2.94	0.317282	2.94	0.315061	2.94	0.342118
																											2.94	0.316	0.0231	2.94	0.3003	2.94	0.31634	2.94	0.314277	2.94	0.341169
																											2.95	0.346	0.0231	2.95	0.299406	2.95	0.315402	2.95	0.313498	2.95	0.340225
																											2.95	0.349	0.023	2.95	0.298519	2.95	0.314467	2.95	0.312725	2.95	0.339284
																											2.96	0.378	0.0228	2.96	0.297638	2.96	0.313537	2.96	0.311957	2.96	0.338347
																											2.96	0.366	0.023	2.96	0.296763	2.96	0.312611	2.96	0.311194	2.96	0.337414
																											2.97	0.33	0.023	2.97	0.295894	2.97	0.311689	2.97	0.310436	2.97	0.336485
																											2.97	0.341	0.0231	2.97	0.295032	2.97	0.310771	2.97	0.309683	2.97	0.335559
																											2.98	0.32	0.0225	2.98	0.294175	2.98	0.309856	2.98	0.308935	2.98	0.334638
																											2.98	0.361	0.0228	2.98	0.293325	2.98	0.308946	2.98	0.308192	2.98	0.33372
																											2.98	0.254	0.0228	2.98	0.292481	2.98	0.308039	2.98	0.307454	2.98	0.332806
																											2.99	0.337	0.0228	2.99	0.291642	2.99	0.307136	2.99	0.306721	2.99	0.331895
																											2.99	0.352	0.0226	2.99	0.29081	2.99	0.306237	2.99	0.305993	2.99	0.330989
																											3	0.358	0.0227	3	0.289983	3	0.305342	3	0.305269	3	0.330086
																											3	0.359	0.0227	3	0.289163	3	0.304451	3	0.30455	3	0.329188
																											3.01	0.325	0.0227	3.01	0.288348	3.01	0.303563	3.01	0.303837	3.01	0.328293
																											3.01	0.293	0.0225	3.01	0.287539	3.01	0.30268	3.01	0.303127	3.01	0.327401
																											3.02	0.35	0.0225	3.02	0.286735	3.02	0.3018	3.02	0.302423	3.02	0.326514
																											3.02	0.297	0.0226	3.02	0.285937	3.02	0.300924	3.02	0.301723	3.02	0.325631
																											3.03	0.301	0.0227	3.03	0.285145	3.03	0.300052	3.03	0.301028	3.03	0.324751
																											3.03	0.328	0.0223	3.03	0.284358	3.03	0.299184	3.03	0.300337	3.03	0.323875
																											3.04	0.331	0.0226	3.04	0.283577	3.04	0.298319	3.04	0.299651	3.04	0.323002
																											3.04	0.28	0.0225	3.04	0.282802	3.04	0.297458	3.04	0.298969	3.04	0.322134
																											3.05	0.317	0.0226	3.05	0.282031	3.05	0.296601	3.05	0.298292	3.05	0.321269
																											3.05	0.307	0.0223	3.05	0.281266	3.05	0.295747	3.05	0.297619	3.05	0.320407
																											3.06	0.296	0.0223	3.06	0.280507	3.06	0.294897	3.06	0.29695	3.06	0.31955
																											3.06	0.353	0.0225	3.06	0.279752	3.06	0.294051	3.06	0.296286	3.06	0.318696
																											3.06	0.307	0.0226	3.06	0.279003	3.06	0.293209	3.06	0.295626	3.06	0.317846
																											3.07	0.277	0.0224	3.07	0.27826	3.07	0.29237	3.07	0.294971	3.07	0.317
																											3.07	0.321	0.022	3.07	0.277521	3.07	0.291535	3.07	0.294319	3.07	0.316157
																											3.08	0.336	0.0223	3.08	0.276787	3.08	0.290703	3.08	0.293672	3.08	0.315318
																											3.08	0.291	0.0225	3.08	0.276059	3.08	0.289875	3.08	0.293029	3.08	0.314482
																											3.09	0.282	0.0224	3.09	0.275335	3.09	0.289051	3.09	0.29239	3.09	0.313651
																											3.09	0.337	0.0219	3.09	0.274617	3.09	0.28823	3.09	0.291755	3.09	0.312823
																											3.1	0.293	0.0222	3.1	0.273903	3.1	0.287413	3.1	0.291124	3.1	0.311998
																											3.1	0.316	0.0224	3.1	0.273195	3.1	0.2866	3.1	0.290498	3.1	0.311178
																											3.11	0.307	0.0224	3.11	0.272491	3.11	0.28579	3.11	0.289875	3.11	0.310361
																											3.11	0.325	0.0218	3.11	0.271792	3.11	0.284984	3.11	0.289256	3.11	0.309548
																											3.12	0.253	0.0221	3.12	0.271098	3.12	0.284182	3.12	0.288642	3.12	0.308739
																											3.12	0.289	0.0221	3.12	0.270409	3.12	0.283383	3.12	0.288031	3.12	0.307933
																											3.13	0.303	0.0225	3.13	0.269724	3.13	0.282588	3.13	0.287424	3.13	0.307131
																											3.13	0.243	0.0217	3.13	0.269044	3.13	0.281796	3.13	0.286821	3.13	0.306333
																											3.13	0.345	0.0221	3.13	0.268369	3.13	0.281008	3.13	0.286221	3.13	0.305538
																											3.14	0.306	0.0221	3.14	0.267698	3.14	0.280223	3.14	0.285626	3.14	0.304746
																											3.14	0.281	0.0222	3.14	0.267032	3.14	0.279442	3.14	0.285034	3.14	0.303959
																											3.15	0.269	0.0218	3.15	0.26637	3.15	0.278664	3.15	0.284446	3.15	0.303175
																											3.15	0.288	0.0218	3.15	0.265713	3.15	0.27789	3.15	0.283861	3.15	0.302394
																											3.16	0.293	0.0221	3.16	0.26506	3.16	0.277119	3.16	0.283281	3.16	0.301617
																											3.16	0.269	0.0222	3.16	0.264412	3.16	0.276352	3.16	0.282703	3.16	0.300844
																											3.17	0.262	0.0218	3.17	0.263768	3.17	0.275588	3.17	0.28213	3.17	0.300075
																											3.17	0.275	0.0218	3.17	0.263128	3.17	0.274827	3.17	0.28156	3.17	0.299309
																											3.18	0.293	0.022	3.18	0.262493	3.18	0.27407	3.18	0.280993	3.18	0.298546
																											3.18	0.273	0.022	3.18	0.261862	3.18	0.273317	3.18	0.28043	3.18	0.297787
																											3.19	0.24	0.022	3.19	0.261235	3.19	0.272567	3.19	0.279871	3.19	0.297032
																											3.19	0.315	0.0214	3.19	0.260613	3.19	0.27182	3.19	0.279315	3.19	0.29628
																											3.2	0.308	0.0218	3.2	0.259994	3.2	0.271077	3.2	0.278762	3.2	0.295532
																											3.2	0.285	0.0218	3.2	0.25938	3.2	0.270337	3.2	0.278213	3.2	0.294787
																											3.21	0.284	0.0219	3.21	0.258769	3.21	0.269601	3.21	0.277668	3.21	0.294046
																											3.21	0.289	0.0213	3.21	0.258163	3.21	0.268868	3.21	0.277125	3.21	0.293309
																											3.21	0.259	0.0217	3.21	0.257561	3.21	0.268138	3.21	0.276586	3.21	0.292575
																											3.22	0.279	0.0218	3.22	0.256963	3.22	0.267412	3.22	0.276051	3.22	0.291845
																											3.22	0.286	0.0218	3.22	0.256369	3.22	0.26669	3.22	0.275518	3.22	0.291118
																											3.23	0.305	0.0215	3.23	0.255779	3.23	0.26597	3.23	0.274989	3.23	0.290395
																											3.23	0.243	0.0215	3.23	0.255192	3.23	0.265254	3.23	0.274463	3.23	0.289675
																											3.24	0.296	0.0217	3.24	0.25461	3.24	0.264542	3.24	0.27394	3.24	0.288959
																											3.24	0.294	0.0217	3.24	0.254031	3.24	0.263832	3.24	0.27342	3.24	0.288247
																											3.25	0.269	0.0215	3.25	0.253456	3.25	0.263126	3.25	0.272904	3.25	0.287537
																											3.25	0.244	0.0215	3.25	0.252885	3.25	0.262423	3.25	0.272391	3.25	0.286832
																											3.26	0.306	0.0217	3.26	0.252317	3.26	0.261724	3.26	0.27188	3.26	0.286129
																											3.26	0.267	0.0216	3.26	0.251754	3.26	0.261028	3.26	0.271373	3.26	0.28543
																											3.27	0.26	0.0215	3.27	0.251194	3.27	0.260335	3.27	0.270869	3.27	0.284735
																											3.27	0.257	0.0214	3.27	0.250637	3.27	0.259645	3.27	0.270368	3.27	0.284043
																											3.28	0.26	0.0216	3.28	0.250084	3.28	0.258959	3.28	0.26987	3.28	0.283355
																											3.28	0.267	0.0215	3.28	0.249535	3.28	0.258275	3.28	0.269375	3.28	0.28267
																											3.29	0.261	0.0215	3.29	0.248989	3.29	0.257595	3.29	0.268882	3.29	0.281988
																											3.29	0.277	0.0214	3.29	0.248447	3.29	0.256919	3.29	0.268393	3.29	0.28131
																											3.29	0.242	0.0215	3.29	0.247908	3.29	0.256245	3.29	0.267907	3.29	0.280635
																											3.3	0.246	0.0215	3.3	0.247373	3.3	0.255575	3.3	0.267423	3.3	0.279964
																											3.3	0.26	0.0216	3.3	0.246841	3.3	0.254908	3.3	0.266943	3.3	0.279296
																											3.31	0.239	0.0211	3.31	0.246313	3.31	0.254244	3.31	0.266465	3.31	0.278632
																											3.31	0.263	0.0215	3.31	0.245788	3.31	0.253584	3.31	0.26599	3.31	0.277971
																											3.32	0.227	0.0212	3.32	0.245266	3.32	0.252927	3.32	0.265518	3.32	0.277314
																											3.32	0.28	0.0215	3.32	0.244747	3.32	0.252273	3.32	0.265049	3.32	0.27666
																											3.33	0.257	0.0211	3.33	0.244232	3.33	0.251622	3.33	0.264582	3.33	0.276009
																											3.33	0.229	0.0215	3.33	0.24372	3.33	0.250974	3.33	0.264118	3.33	0.275362
																											3.34	0.263	0.0213	3.34	0.243212	3.34	0.250329	3.34	0.263657	3.34	0.274718
																											3.34	0.229	0.0213	3.34	0.242706	3.34	0.249687	3.34	0.263199	3.34	0.274077
																											3.35	0.269	0.0212	3.35	0.242204	3.35	0.249049	3.35	0.262743	3.35	0.273439
																											3.35	0.26	0.0214	3.35	0.241705	3.35	0.248413	3.35	0.26229	3.35	0.272805
																											3.36	0.241	0.0213	3.36	0.241209	3.36	0.247781	3.36	0.261839	3.36	0.272175
																											3.36	0.256	0.0212	3.36	0.240716	3.36	0.247152	3.36	0.261391	3.36	0.271547
																											3.36	0.295	0.0211	3.36	0.240226	3.36	0.246526	3.36	0.260946	3.36	0.270923
																											3.37	0.27	0.0217	3.37	0.239739	3.37	0.245903	3.37	0.260503	3.37	0.270302
																											3.37	0.215	0.0219	3.37	0.239255	3.37	0.245283	3.37	0.260063	3.37	0.269685
																											3.38	0.242	0.0222	3.38	0.238775	3.38	0.244666	3.38	0.259626	3.38	0.26907
																											3.38	0.283	0.0223	3.38	0.238297	3.38	0.244052	3.38	0.25919	3.38	0.268459
																											3.39	0.268	0.0227	3.39	0.237822	3.39	0.243441	3.39	0.258758	3.39	0.267851
																											3.39	0.252	0.0227	3.39	0.23735	3.39	0.242833	3.39	0.258328	3.39	0.267247
																											3.4	0.238	0.0225	3.4	0.236881	3.4	0.242228	3.4	0.2579	3.4	0.266646
																											3.4	0.244	0.0225	3.4	0.236414	3.4	0.241626	3.4	0.257475	3.4	0.266048
																											3.41	0.277	0.0227	3.41	0.235951	3.41	0.241027	3.41	0.257052	3.41	0.265453
																											3.41	0.268	0.0228	3.41	0.23549	3.41	0.240431	3.41	0.256631	3.41	0.264862
																											3.42	0.262	0.0228	3.42	0.235033	3.42	0.239838	3.42	0.256213	3.42	0.264274
																											3.42	0.247	0.0228	3.42	0.234578	3.42	0.239248	3.42	0.255798	3.42	0.263689
																											3.43	0.284	0.0228	3.43	0.234125	3.43	0.238661	3.43	0.255384	3.43	0.263107
																											3.43	0.289	0.023	3.43	0.233676	3.43	0.238077	3.43	0.254973	3.43	0.262528
																											3.44	0.234	0.023	3.44	0.233229	3.44	0.237496	3.44	0.254565	3.44	0.261953
																											3.44	0.228	0.023	3.44	0.232785	3.44	0.236918	3.44	0.254158	3.44	0.26138
																											3.44	0.269	0.0228	3.44	0.232343	3.44	0.236343	3.44	0.253754	3.44	0.260811
																											3.45	0.274	0.023	3.45	0.231904	3.45	0.23577	3.45	0.253352	3.45	0.260245
																											3.45	0.259	0.0232	3.45	0.231468	3.45	0.2352	3.45	0.252953	3.45	0.259682
																											3.46	0.222	0.0232	3.46	0.231034	3.46	0.234633	3.46	0.252555	3.46	0.259122
																											3.46	0.239	0.023	3.46	0.230603	3.46	0.234069	3.46	0.25216	3.46	0.258565
																											3.47	0.188	0.0233	3.47	0.230175	3.47	0.233508	3.47	0.251767	3.47	0.258011
																											3.47	0.258	0.0234	3.47	0.229749	3.47	0.23295	3.47	0.251376	3.47	0.257461
																											3.48	0.192	0.0232	3.48	0.229325	3.48	0.232394	3.48	0.250988	3.48	0.256913
																											3.48	0.252	0.0231	3.48	0.228904	3.48	0.231842	3.48	0.250601	3.48	0.256368
																											3.49	0.23	0.0232	3.49	0.228485	3.49	0.231292	3.49	0.250217	3.49	0.255827
																											3.49	0.268	0.0233	3.49	0.228069	3.49	0.230744	3.49	0.249834	3.49	0.255288
																											3.5	0.26	0.0235	3.5	0.227655	3.5	0.2302	3.5	0.249454	3.5	0.254753
																											3.5	0.219	0.0232	3.5	0.227244	3.5	0.229658	3.5	0.249076	3.5	0.25422
																											3.51	0.217	0.0234	3.51	0.226835	3.51	0.22912	3.51	0.2487	3.51	0.253691
																											3.51	0.298	0.0234	3.51	0.226428	3.51	0.228584	3.51	0.248326	3.51	0.253165
																											3.52	0.242	0.0237	3.52	0.226024	3.52	0.22805	3.52	0.247954	3.52	0.252641
																											3.52	0.226	0.0234	3.52	0.225622	3.52	0.22752	3.52	0.247584	3.52	0.252121
																											3.52	0.247	0.0234	3.52	0.225223	3.52	0.226992	3.52	0.247217	3.52	0.251604
																											3.53	0.239	0.0235	3.53	0.224825	3.53	0.226467	3.53	0.246851	3.53	0.251089
																											3.53	0.229	0.0237	3.53	0.22443	3.53	0.225944	3.53	0.246487	3.53	0.250578
																											3.54	0.231	0.0237	3.54	0.224037	3.54	0.225424	3.54	0.246125	3.54	0.250069
																											3.54	0.211	0.0234	3.54	0.223646	3.54	0.224907	3.54	0.245765	3.54	0.249563
																											3.55	0.197	0.0234	3.55	0.223258	3.55	0.224392	3.55	0.245407	3.55	0.24906
																											3.55	0.198	0.0237	3.55	0.222872	3.55	0.22388	3.55	0.245051	3.55	0.24856
																											3.56	0.207	0.0238	3.56	0.222487	3.56	0.22337	3.56	0.244696	3.56	0.248063
																											3.56	0.25	0.0235	3.56	0.222105	3.56	0.222863	3.56	0.244344	3.56	0.247569
																											3.57	0.241	0.0236	3.57	0.221726	3.57	0.222359	3.57	0.243994	3.57	0.247077
																											3.57	0.214	0.0237	3.57	0.221348	3.57	0.221857	3.57	0.243645	3.57	0.246588
																											3.58	0.257	0.024	3.58	0.220972	3.58	0.221358	3.58	0.243298	3.58	0.246102
																											3.58	0.235	0.0235	3.58	0.220598	3.58	0.220861	3.58	0.242953	3.58	0.245619
																											3.59	0.184	0.0235	3.59	0.220227	3.59	0.220367	3.59	0.24261	3.59	0.245139
																											3.59	0.257	0.0237	3.59	0.219857	3.59	0.219875	3.59	0.242269	3.59	0.244661
																											3.59	0.258	0.0238	3.59	0.21949	3.59	0.219386	3.59	0.241929	3.59	0.244186
																											3.6	0.271	0.0236	3.6	0.219124	3.6	0.218899	3.6	0.241592	3.6	0.243714
																											3.6	0.213	0.0235	3.6	0.218761	3.6	0.218415	3.6	0.241256	3.6	0.243245
																											3.61	0.191	0.0236	3.61	0.218399	3.61	0.217933	3.61	0.240922	3.61	0.242779
																											3.61	0.218	0.0246	3.61	0.21804	3.61	0.217454	3.61	0.240589	3.61	0.242315
																											3.62	0.245	0.0254	3.62	0.217682	3.62	0.216977	3.62	0.240259	3.62	0.241854
																											3.62	0.239	0.0252	3.62	0.217327	3.62	0.216503	3.62	0.23993	3.62	0.241396
																											3.63	0.203	0.0257	3.63	0.216973	3.63	0.216031	3.63	0.239602	3.63	0.24094
																											3.63	0.249	0.026	3.63	0.216621	3.63	0.215561	3.63	0.239277	3.63	0.240487
																											3.64	0.235	0.0265	3.64	0.216271	3.64	0.215094	3.64	0.238953	3.64	0.240037
																											3.64	0.248	0.0262	3.64	0.215923	3.64	0.214629	3.64	0.238631	3.64	0.239589
																											3.65	0.223	0.0264	3.65	0.215576	3.65	0.214167	3.65	0.23831	3.65	0.239144
																											3.65	0.223	0.0265	3.65	0.215232	3.65	0.213707	3.65	0.237991	3.65	0.238701
																											3.66	0.205	0.0271	3.66	0.214889	3.66	0.213249	3.66	0.237674	3.66	0.238261
																											3.66	0.185	0.0268	3.66	0.214548	3.66	0.212793	3.66	0.237359	3.66	0.237823
																											3.67	0.248	0.0269	3.67	0.214209	3.67	0.21234	3.67	0.237045	3.67	0.237388
																											3.67	0.2	0.027	3.67	0.213872	3.67	0.211889	3.67	0.236732	3.67	0.236956
																											3.67	0.212	0.0274	3.67	0.213536	3.67	0.21144	3.67	0.236421	3.67	0.236526
																											3.68	0.24	0.0276	3.68	0.213202	3.68	0.210994	3.68	0.236112	3.68	0.236099
																											3.68	0.228	0.0274	3.68	0.21287	3.68	0.210549	3.68	0.235804	3.68	0.235674
																											3.69	0.241	0.0274	3.69	0.21254	3.69	0.210107	3.69	0.235498	3.69	0.235251
																											3.69	0.199	0.028	3.69	0.212211	3.69	0.209668	3.69	0.235194	3.69	0.234831
																											3.7	0.212	0.0278	3.7	0.211884	3.7	0.20923	3.7	0.234891	3.7	0.234414
																											3.7	0.177	0.028	3.7	0.211558	3.7	0.208795	3.7	0.234589	3.7	0.233999
																											3.71	0.164	0.0278	3.71	0.211235	3.71	0.208362	3.71	0.234289	3.71	0.233586
																											3.71	0.157	0.0283	3.71	0.210913	3.71	0.207931	3.71	0.233991	3.71	0.233176
																											3.72	0.208	0.0283	3.72	0.210592	3.72	0.207502	3.72	0.233694	3.72	0.232768
																											3.72	0.228	0.0287	3.72	0.210273	3.72	0.207075	3.72	0.233398	3.72	0.232363
																											3.73	0.262	0.0283	3.73	0.209956	3.73	0.206651	3.73	0.233104	3.73	0.23196
																											3.73	0.239	0.0285	3.73	0.20964	3.73	0.206228	3.73	0.232811	3.73	0.231559
																											3.74	0.161	0.0289	3.74	0.209326	3.74	0.205808	3.74	0.23252	3.74	0.231161
																											3.74	0.273	0.0288	3.74	0.209014	3.74	0.20539	3.74	0.232231	3.74	0.230765
																											3.74	0.211	0.0291	3.74	0.208703	3.74	0.204974	3.74	0.231942	3.74	0.230371
																											3.75	0.203	0.029	3.75	0.208393	3.75	0.204559	3.75	0.231655	3.75	0.22998
																											3.75	0.217	0.0294	3.75	0.208085	3.75	0.204147	3.75	0.23137	3.75	0.229591
																											3.76	0.163	0.0291	3.76	0.207779	3.76	0.203737	3.76	0.231086	3.76	0.229204
																											3.76	0.204	0.0296	3.76	0.207474	3.76	0.203329	3.76	0.230803	3.76	0.228819
																											3.77	0.192	0.0295	3.77	0.20717	3.77	0.202923	3.77	0.230522	3.77	0.228437
																											3.77	0.172	0.0297	3.77	0.206868	3.77	0.202519	3.77	0.230242	3.77	0.228056
																											3.78	0.231	0.0296	3.78	0.206568	3.78	0.202117	3.78	0.229963	3.78	0.227678
																											3.78	0.275	0.0299	3.78	0.206268	3.78	0.201716	3.78	0.229686	3.78	0.227302
																											3.79	0.179	0.0299	3.79	0.205971	3.79	0.201318	3.79	0.22941	3.79	0.226929
																											3.79	0.224	0.0302	3.79	0.205675	3.79	0.200922	3.79	0.229135	3.79	0.226557
																											3.8	0.193	0.03	3.8	0.20538	3.8	0.200527	3.8	0.228862	3.8	0.226187
																											3.8	0.221	0.0302	3.8	0.205086	3.8	0.200135	3.8	0.22859	3.8	0.22582
																											3.81	0.16	0.0303	3.81	0.204794	3.81	0.199744	3.81	0.22832	3.81	0.225455
																											3.81	0.118	0.0307	3.81	0.204503	3.81	0.199356	3.81	0.22805	3.81	0.225092
																											3.82	0.192	0.0304	3.82	0.204214	3.82	0.198969	3.82	0.227782	3.82	0.224731
																											3.82	0.186	0.0306	3.82	0.203926	3.82	0.198584	3.82	0.227515	3.82	0.224373
																											3.82	0.228	0.0309	3.82	0.20364	3.82	0.198201	3.82	0.22725	3.82	0.224016
																											3.83	0.145	0.031	3.83	0.203354	3.83	0.19782	3.83	0.226985	3.83	0.223661
																											3.83	0.234	0.0309	3.83	0.20307	3.83	0.19744	3.83	0.226722	3.83	0.223308
																											3.84	0.202	0.0311	3.84	0.202788	3.84	0.197062	3.84	0.22646	3.84	0.222958
																											3.84	0.189	0.0313	3.84	0.202506	3.84	0.196687	3.84	0.2262	3.84	0.222609
																											3.85	0.155	0.0315	3.85	0.202226	3.85	0.196312	3.85	0.22594	3.85	0.222262
																											3.85	0.175	0.0314	3.85	0.201947	3.85	0.19594	3.85	0.225682	3.85	0.221917
																											3.86	0.251	0.0314	3.86	0.20167	3.86	0.195569	3.86	0.225425	3.86	0.221574
																											3.86	0.208	0.0318	3.86	0.201394	3.86	0.1952	3.86	0.225169	3.86	0.221233
																											3.87	0.187	0.0319	3.87	0.201118	3.87	0.194833	3.87	0.224915	3.87	0.220894
																											3.87	0.262	0.0318	3.87	0.200845	3.87	0.194468	3.87	0.224661	3.87	0.220557
																											3.88	0.195	0.0317	3.88	0.200572	3.88	0.194104	3.88	0.224409	3.88	0.220221
																											3.88	0.132	0.0321	3.88	0.200301	3.88	0.193741	3.88	0.224158	3.88	0.219888
																											3.89	0.205	0.0325	3.89	0.200031	3.89	0.193381	3.89	0.223908	3.89	0.219556
																											3.89	0.181	0.0322	3.89	0.199762	3.89	0.193022	3.89	0.223659	3.89	0.219226
																											3.9	0.254	0.0322	3.9	0.199494	3.9	0.192665	3.9	0.223411	3.9	0.218898
																											3.9	0.183	0.0324	3.9	0.199227	3.9	0.192309	3.9	0.223165	3.9	0.218572
																											3.9	0.244	0.033	3.9	0.198962	3.9	0.191955	3.9	0.222919	3.9	0.218248
																											3.91	0.171	0.0328	3.91	0.198698	3.91	0.191603	3.91	0.222675	3.91	0.217925
																											3.91	0.206	0.0325	3.91	0.198434	3.91	0.191252	3.91	0.222431	3.91	0.217604
																											3.92	0.199	0.0325	3.92	0.198172	3.92	0.190903	3.92	0.222189	3.92	0.217285
																											3.92	0.254	0.0332	3.92	0.197912	3.92	0.190556	3.92	0.221948	3.92	0.216968
																											3.93	0.159	0.0327	3.93	0.197652	3.93	0.19021	3.93	0.221708	3.93	0.216653
																											3.93	0.207	0.0331	3.93	0.197393	3.93	0.189866	3.93	0.221469	3.93	0.216339
																											3.94	0.165	0.0325	3.94	0.197136	3.94	0.189523	3.94	0.221231	3.94	0.216027
																											3.94	0.259	0.0331	3.94	0.196879	3.94	0.189181	3.94	0.220994	3.94	0.215716
																											3.95	0.207	0.0329	3.95	0.196624	3.95	0.188841	3.95	0.220758	3.95	0.215407
																											3.95	0.188	0.0334	3.95	0.19637	3.95	0.188503	3.95	0.220524	3.95	0.2151
																											3.96	0.166	0.0328	3.96	0.196117	3.96	0.188166	3.96	0.22029	3.96	0.214794
																											3.96	0.166	0.0331	3.96	0.195865	3.96	0.18783	3.96	0.220057	3.96	0.21449
																											3.97	0.151	0.0333	3.97	0.195613	3.97	0.187496	3.97	0.219825	3.97	0.214188
																											3.97	0.171	0.0336	3.97	0.195363	3.97	0.187164	3.97	0.219594	3.97	0.213887
																											3.97	0.166	0.0336	3.97	0.195114	3.97	0.186833	3.97	0.219365	3.97	0.213587
																											3.98	0.231	0.0336	3.98	0.194866	3.98	0.186503	3.98	0.219136	3.98	0.21329
																											3.98	0.207	0.0337	3.98	0.19462	3.98	0.186174	3.98	0.218908	3.98	0.212993
																											3.99	0.229	0.0339	3.99	0.194374	3.99	0.185847	3.99	0.218681	3.99	0.212698
																											3.99	0.199	0.0341	3.99	0.194129	3.99	0.185522	3.99	0.218455	3.99	0.212405
																											4	0.2	0.0342	4	0.193885	4	0.185198	4	0.21823	4	0.212114
																											4	0.215	0.034	4	0.193642	4	0.184875	4	0.218006	4	0.211823
																											4.01	0.173	0.0344	4.01	0.1934	4.01	0.184553	4.01	0.217783	4.01	0.211535
																											4.01	0.193	0.0346	4.01	0.193159	4.01	0.184233	4.01	0.217561	4.01	0.211248
																											4.02	0.136	0.0349	4.02	0.192919	4.02	0.183915	4.02	0.21734	4.02	0.210962
																											4.02	0.147	0.0345	4.02	0.19268	4.02	0.183597	4.02	0.21712	4.02	0.210678
																											4.03	0.235	0.0346	4.03	0.192442	4.03	0.183281	4.03	0.2169	4.03	0.210395
																											4.03	0.192	0.0353	4.03	0.192205	4.03	0.182967	4.03	0.216682	4.03	0.210113
																											4.04	0.202	0.035	4.04	0.191968	4.04	0.182653	4.04	0.216464	4.04	0.209833
																											4.04	0.162	0.0353	4.04	0.191733	4.04	0.182341	4.04	0.216248	4.04	0.209555
																											4.05	0.194	0.0352	4.05	0.191499	4.05	0.18203	4.05	0.216032	4.05	0.209277
																											4.05	0.0952	0.0355	4.05	0.191265	4.05	0.18172	4.05	0.215817	4.05	0.209001
																											4.05	0.15	0.0353	4.05	0.191033	4.05	0.181412	4.05	0.215603	4.05	0.208726
																											4.06	0.182	0.0361	4.06	0.190801	4.06	0.181104	4.06	0.21539	4.06	0.208453
																											4.06	0.245	0.0357	4.06	0.19057	4.06	0.180798	4.06	0.215178	4.06	0.208181
																											4.07	0.198	0.0359	4.07	0.19034	4.07	0.180494	4.07	0.214966	4.07	0.20791
																											4.07	0.188	0.0359	4.07	0.190112	4.07	0.18019	4.07	0.214756	4.07	0.20764
																											4.08	0.137	0.0364	4.08	0.189883	4.08	0.179888	4.08	0.214546	4.08	0.207372
																											4.08	0.211	0.0362	4.08	0.189656	4.08	0.179586	4.08	0.214337	4.08	0.207105
																											4.09	0.22	0.0365	4.09	0.18943	4.09	0.179286	4.09	0.214129	4.09	0.206839
																											4.09	0.231	0.0366	4.09	0.189204	4.09	0.178987	4.09	0.213922	4.09	0.206574
																											4.1	0.183	0.037	4.1	0.18898	4.1	0.17869	4.1	0.213715	4.1	0.206311
																											4.1	0.167	0.0366	4.1	0.188756	4.1	0.178393	4.1	0.21351	4.1	0.206049
																											4.11	0.177	0.037	4.11	0.188533	4.11	0.178098	4.11	0.213305	4.11	0.205788
																											4.11	0.186	0.0371	4.11	0.188311	4.11	0.177803	4.11	0.213101	4.11	0.205529
																											4.12	0.186	0.0377	4.12	0.188089	4.12	0.17751	4.12	0.212898	4.12	0.20527
																											4.12	0.128	0.0371	4.12	0.187869	4.12	0.177219	4.12	0.212695	4.12	0.205013
																											4.13	0.187	0.0375	4.13	0.187649	4.13	0.176928	4.13	0.212494	4.13	0.204757
																											4.13	0.15	0.0376	4.13	0.18743	4.13	0.176638	4.13	0.212293	4.13	0.204502
																											4.13	0.229	0.0381	4.13	0.187212	4.13	0.176349	4.13	0.212093	4.13	0.204248
																											4.14	0.1	0.0378	4.14	0.186995	4.14	0.176062	4.14	0.211893	4.14	0.203995
																											4.14	0.208	0.0378	4.14	0.186779	4.14	0.175775	4.14	0.211695	4.14	0.203743
																											4.15	0.195	0.0383	4.15	0.186563	4.15	0.17549	4.15	0.211497	4.15	0.203492
																											4.15	0.188	0.0387	4.15	0.186348	4.15	0.175205	4.15	0.2113	4.15	0.203243
																											4.16	0.179	0.0387	4.16	0.186134	4.16	0.174922	4.16	0.211103	4.16	0.202994
																											4.16	0.224	0.0382	4.16	0.18592	4.16	0.174639	4.16	0.210907	4.16	0.202747
																											4.17	0.21	0.0389	4.17	0.185708	4.17	0.174358	4.17	0.210713	4.17	0.2025
																											4.17	0.13	0.0391	4.17	0.185496	4.17	0.174078	4.17	0.210518	4.17	0.202255
																											4.18	0.109	0.0395	4.18	0.185285	4.18	0.173798	4.18	0.210325	4.18	0.20201
																											4.18	0.224	0.039	4.18	0.185075	4.18	0.17352	4.18	0.210132	4.18	0.201767
																											4.19	0.204	0.0392	4.19	0.184865	4.19	0.173243	4.19	0.20994	4.19	0.201524
																											4.19	0.228	0.0395	4.19	0.184656	4.19	0.172966	4.19	0.209748	4.19	0.201283
																											4.2	0.171	0.0401	4.2	0.184448	4.2	0.172691	4.2	0.209558	4.2	0.201042
																											4.2	0.157	0.0397	4.2	0.184241	4.2	0.172417	4.2	0.209368	4.2	0.200803
																											4.2	0.153	0.0399	4.2	0.184034	4.2	0.172143	4.2	0.209178	4.2	0.200565
																											4.21	0.152	0.0402	4.21	0.183828	4.21	0.171871	4.21	0.20899	4.21	0.200327
																											4.21	0.2	0.0409	4.21	0.183623	4.21	0.1716	4.21	0.208802	4.21	0.200091
																											4.22	0.202	0.0404	4.22	0.183418	4.22	0.171329	4.22	0.208614	4.22	0.199855
																											4.22	0.2	0.0403	4.22	0.183214	4.22	0.17106	4.22	0.208428	4.22	0.19962
																											4.23	0.195	0.0409	4.23	0.183011	4.23	0.170791	4.23	0.208242	4.23	0.199387
																											4.23	0.195	0.0415	4.23	0.182809	4.23	0.170524	4.23	0.208057	4.23	0.199154
																											4.24	0.173	0.041	4.24	0.182607	4.24	0.170257	4.24	0.207872	4.24	0.198922
																											4.24	0.236	0.0409	4.24	0.182406	4.24	0.169991	4.24	0.207688	4.24	0.198691
																											4.25	0.169	0.042	4.25	0.182206	4.25	0.169726	4.25	0.207504	4.25	0.19846
																											4.25	0.161	0.042	4.25	0.182006	4.25	0.169462	4.25	0.207322	4.25	0.198231
																											4.26	0.227	0.0415	4.26	0.181807	4.26	0.169199	4.26	0.207139	4.26	0.198003
																											4.26	0.169	0.0419	4.26	0.181609	4.26	0.168937	4.26	0.206958	4.26	0.197775
																											4.27	0.226	0.0423	4.27	0.181411	4.27	0.168676	4.27	0.206777	4.27	0.197548
																											4.27	0.149	0.0429	4.27	0.181214	4.27	0.168415	4.27	0.206597	4.27	0.197322
																											4.28	0.162	0.0424	4.28	0.181018	4.28	0.168156	4.28	0.206417	4.28	0.197097
																											4.28	0.157	0.0423	4.28	0.180822	4.28	0.167897	4.28	0.206238	4.28	0.196872
																											4.28	0.21	0.0429	4.28	0.180627	4.28	0.167639	4.28	0.20606	4.28	0.196649
																											4.29	0.226	0.044	4.29	0.180433	4.29	0.167382	4.29	0.205882	4.29	0.196426
																											4.29	0.187	0.043	4.29	0.180239	4.29	0.167126	4.29	0.205704	4.29	0.196204
																											4.3	0.108	0.0432	4.3	0.180046	4.3	0.166871	4.3	0.205528	4.3	0.195983
																											4.3	0.172	0.0437	4.3	0.179854	4.3	0.166617	4.3	0.205352	4.3	0.195762
																											4.31	0.12	0.0443	4.31	0.179662	4.31	0.166363	4.31	0.205176	4.31	0.195543
																											4.31	0.186	0.0445	4.31	0.179471	4.31	0.16611	4.31	0.205001	4.31	0.195324
																											4.32	0.18	0.0436	4.32	0.17928	4.32	0.165859	4.32	0.204827	4.32	0.195106
																											4.32	0.142	0.0445	4.32	0.17909	4.32	0.165608	4.32	0.204653	4.32	0.194889
																											4.33	0.18	0.0451	4.33	0.178901	4.33	0.165358	4.33	0.20448	4.33	0.194672
																											4.33	0.0499	0.045	4.33	0.178712	4.33	0.165108	4.33	0.204307	4.33	0.194456
																											4.34	0.157	0.045	4.34	0.178524	4.34	0.16486	4.34	0.204135	4.34	0.194241
																											4.34	0.217	0.0453	4.34	0.178337	4.34	0.164612	4.34	0.203963	4.34	0.194027
																											4.35	0.101	0.0457	4.35	0.17815	4.35	0.164365	4.35	0.203792	4.35	0.193813
																											4.35	0.119	0.046	4.35	0.177963	4.35	0.164119	4.35	0.203622	4.35	0.1936
																											4.36	0.18	0.0458	4.36	0.177778	4.36	0.163874	4.36	0.203452	4.36	0.193388
																											4.36	0.126	0.0461	4.36	0.177593	4.36	0.16363	4.36	0.203282	4.36	0.193176
																											4.36	0.099	0.0464	4.36	0.177408	4.36	0.163386	4.36	0.203114	4.36	0.192965
																											4.37	0.121	0.0473	4.37	0.177224	4.37	0.163143	4.37	0.202945	4.37	0.192755
																											4.37	0.126	0.0466	4.37	0.177041	4.37	0.162901	4.37	0.202777	4.37	0.192546
																											4.38	0.0811	0.0468	4.38	0.176858	4.38	0.16266	4.38	0.20261	4.38	0.192337
																											4.38	0.184	0.0473	4.38	0.176676	4.38	0.162419	4.38	0.202443	4.38	0.192129
																											4.39	0.133	0.0482	4.39	0.176495	4.39	0.162179	4.39	0.202277	4.39	0.191921
																											4.39	0.206	0.0464	4.39	0.176314	4.39	0.16194	4.39	0.202111	4.39	0.191714
																											4.4	0.225	0.0472	4.4	0.176134	4.4	0.161702	4.4	0.201946	4.4	0.191508
																											4.4	0.178	0.0476	4.4	0.175954	4.4	0.161465	4.4	0.201782	4.4	0.191302
																											4.41	0.105	0.0483	4.41	0.175775	4.41	0.161228	4.41	0.201617	4.41	0.191098
																											4.41	0.176	0.0469	4.41	0.175596	4.41	0.160992	4.41	0.201454	4.41	0.190894
																											4.42	0.148	0.0471	4.42	0.175418	4.42	0.160757	4.42	0.20129	4.42	0.19069
																											4.42	0.165	0.0477	4.42	0.17524	4.42	0.160523	4.42	0.201128	4.42	0.190487
																											4.43	0.101	0.0488	4.43	0.175064	4.43	0.16029	4.43	0.200966	4.43	0.190285
																											4.43	0.111	0.0469	4.43	0.174887	4.43	0.160057	4.43	0.200804	4.43	0.190083
																											4.43	0.186	0.0479	4.43	0.174711	4.43	0.159825	4.43	0.200643	4.43	0.189882
																											4.44	0.218	0.0485	4.44	0.174536	4.44	0.159594	4.44	0.200482	4.44	0.189682
																											4.44	0.105	0.0499	4.44	0.174361	4.44	0.159363	4.44	0.200322	4.44	0.189482
																											4.45	0.162	0.0481	4.45	0.174187	4.45	0.159133	4.45	0.200162	4.45	0.189283
																											4.45	0.168	0.049	4.45	0.174014	4.45	0.158904	4.45	0.200003	4.45	0.189085
																											4.46	0.153	0.0493	4.46	0.173841	4.46	0.158676	4.46	0.199844	4.46	0.188887
																											4.46	0.117	0.0503	4.46	0.173668	4.46	0.158449	4.46	0.199685	4.46	0.188689
																											4.47	0.0497	0.05	4.47	0.173496	4.47	0.158222	4.47	0.199528	4.47	0.188493
																											4.47	0.17	0.0494	4.47	0.173325	4.47	0.157996	4.47	0.19937	4.47	0.188296
																											4.48	0.174	0.0504	4.48	0.173154	4.48	0.157771	4.48	0.199213	4.48	0.188101
																											4.48	0.207	0.0517	4.48	0.172984	4.48	0.157546	4.48	0.199057	4.48	0.187906
																											4.49	0.156	0.0515	4.49	0.172814	4.49	0.157322	4.49	0.198901	4.49	0.187711
																											4.49	0.0851	0.0505	4.49	0.172645	4.49	0.157099	4.49	0.198745	4.49	0.187518
																											4.5	0.148	0.0515	4.5	0.172476	4.5	0.156877	4.5	0.19859	4.5	0.187325
																											4.5	0.197	0.0525	4.5	0.172308	4.5	0.156655	4.5	0.198436	4.5	0.187132
																											4.51	0.202	0.0526	4.51	0.17214	4.51	0.156435	4.51	0.198282	4.51	0.18694
																											4.51	0.083	0.0518	4.51	0.171973	4.51	0.156215	4.51	0.198128	4.51	0.186749
																											4.51	0.15	0.0527	4.51	0.171806	4.51	0.155995	4.51	0.197975	4.51	0.186558
																											4.52	0.144	0.0536	4.52	0.17164	4.52	0.155777	4.52	0.197822	4.52	0.186368
																											4.52	0.244	0.0543	4.52	0.171475	4.52	0.155559	4.52	0.197669	4.52	0.186178
																											4.53	0.136	0.0532	4.53	0.17131	4.53	0.155342	4.53	0.197518	4.53	0.185989
																											4.53	0.156	0.0538	4.53	0.171145	4.53	0.155126	4.53	0.197366	4.53	0.185801
																											4.54	0.129	0.0548	4.54	0.170981	4.54	0.15491	4.54	0.197215	4.54	0.185613
																											4.54	0.193	0.056	4.54	0.170818	4.54	0.154696	4.54	0.197064	4.54	0.185426
																											4.55	0.0338	0.0548	4.55	0.170655	4.55	0.154481	4.55	0.196914	4.55	0.185239
																											4.55	0.047	0.0548	4.55	0.170493	4.55	0.154268	4.55	0.196765	4.55	0.185053
																											4.56	0.257	0.0565	4.56	0.170331	4.56	0.154056	4.56	0.196615	4.56	0.184867
																											4.56	0.107	0.0576	4.56	0.170169	4.56	0.153844	4.56	0.196467	4.56	0.184683
																											4.57	0.13	0.0561	4.57	0.170008	4.57	0.153633	4.57	0.196318	4.57	0.184498
																											4.57	0.14	0.0562	4.57	0.169848	4.57	0.153422	4.57	0.19617	4.57	0.184314
																											4.58	0.0875	0.0577	4.58	0.169688	4.58	0.153213	4.58	0.196023	4.58	0.184131
																											4.58	0.336	0.06	4.58	0.169529	4.58	0.153004	4.58	0.195876	4.58	0.183948
																											4.59	0.136	0.0576	4.59	0.16937	4.59	0.152795	4.59	0.195729	4.59	0.183766
																											4.59	0.11	0.058	4.59	0.169212	4.59	0.152588	4.59	0.195583	4.59	0.183585
																											4.59	0.115	0.0589	4.59	0.169054	4.59	0.152381	4.59	0.195437	4.59	0.183404
																											4.6	0.292	0.0618	4.6	0.168897	4.6	0.152175	4.6	0.195292	4.6	0.183223
																											4.6	0.114	0.059	4.6	0.16874	4.6	0.15197	4.6	0.195147	4.6	0.183044
																											4.61	0.163	0.0601	4.61	0.168584	4.61	0.151766	4.61	0.195002	4.61	0.182864
																											4.61	0.173	0.0609	4.61	0.168428	4.61	0.151562	4.61	0.194858	4.61	0.182686
																											4.62	0.242	0.0629	4.62	0.168273	4.62	0.15136	4.62	0.194715	4.62	0.182508
																											4.62	0.0777	0.0616	4.62	0.168118	4.62	0.151157	4.62	0.194571	4.62	0.182331
																											4.63	0.133	0.0618	4.63	0.167964	4.63	0.150956	4.63	0.194428	4.63	0.182154
																											4.63	0.114	0.063	4.63	0.16781	4.63	0.150756	4.63	0.194286	4.63	0.181978
																											4.64	0.0193	0.0644	4.64	0.167657	4.64	0.150556	4.64	0.194144	4.64	0.181802
																											4.64	0.156	0.0644	4.64	0.167504	4.64	0.150357	4.64	0.194003	4.64	0.181627
																											4.65	0.0987	0.0636	4.65	0.167352	4.65	0.150158	4.65	0.193862	4.65	0.181452
																											4.65	0.117	0.0646	4.65	0.167201	4.65	0.149961	4.65	0.193721	4.65	0.181279
																											4.66	0.147	0.0661	4.66	0.167049	4.66	0.149764	4.66	0.193581	4.66	0.181105
																											4.66	0.158	0.0681	4.66	0.166899	4.66	0.149568	4.66	0.193441	4.66	0.180933
																											4.66	0.045	0.0657	4.66	0.166749	4.66	0.149373	4.66	0.193301	4.66	0.18076
																											4.67	0.223	0.0664	4.67	0.166599	4.67	0.149178	4.67	0.193162	4.67	0.180589
																											4.67	0.165	0.0686	4.67	0.16645	4.67	0.148984	4.67	0.193024	4.67	0.180418
																											4.68	0.228	0.0714	4.68	0.166301	4.68	0.148791	4.68	0.192886	4.68	0.180248
																											4.68	0.26	0.068	4.68	0.166153	4.68	0.148599	4.68	0.192748	4.68	0.180078
																											4.69	0.249	0.0694	4.69	0.166005	4.69	0.148408	4.69	0.192611	4.69	0.179909
																											4.69	0.128	0.0708	4.69	0.165858	4.69	0.148217	4.69	0.192474	4.69	0.17974
																											4.7	0.296	0.0751	4.7	0.165712	4.7	0.148027	4.7	0.192337	4.7	0.179573
																											4.7	0.0895	0.0708	4.7	0.165565	4.7	0.147838	4.7	0.192201	4.7	0.179405
																											4.71	0.0912	0.0719	4.71	0.16542	4.71	0.14765	4.71	0.192066	4.71	0.179239
																											4.71	0.0755	0.0737	4.71	0.165275	4.71	0.147463	4.71	0.19193	4.71	0.179073
																											4.72	0.283	0.0783	4.72	0.16513	4.72	0.147276	4.72	0.191796	4.72	0.178908
																											4.72	0.16	0.0741	4.72	0.164986	4.72	0.14709	4.72	0.191661	4.72	0.178743
																											4.73	0.166	0.075	4.73	0.164842	4.73	0.146905	4.73	0.191527	4.73	0.178579
																											4.73	0.275	0.0773	4.73	0.164699	4.73	0.146721	4.73	0.191394	4.73	0.178415
																											4.74	0.207	0.082	4.74	0.164556	4.74	0.146537	4.74	0.191261	4.74	0.178253
																											4.74	0.156	0.0775	4.74	0.164414	4.74	0.146354	4.74	0.191128	4.74	0.17809
																											4.74	0.178	0.0788	4.74	0.164273	4.74	0.146173	4.74	0.190996	4.74	0.177929
																											4.75	0.0754	0.0812	4.75	0.164131	4.75	0.145991	4.75	0.190864	4.75	0.177768
																											4.75	0.116	0.084	4.75	0.163991	4.75	0.145811	4.75	0.190733	4.75	0.177608
																											4.76	-0.0254	0.0841	4.76	0.163851	4.76	0.145632	4.76	0.190602	4.76	0.177448
																											4.76	0.211	0.0838	4.76	0.163711	4.76	0.145453	4.76	0.190471	4.76	0.177289
																											4.77	0.136	0.0855	4.77	0.163572	4.77	0.145275	4.77	0.190341	4.77	0.177131
																											4.77	0.137	0.0891	4.77	0.163433	4.77	0.145098	4.77	0.190211	4.77	0.176973
																											4.78	0.111	0.0888	4.78	0.163295	4.78	0.144922	4.78	0.190082	4.78	0.176816
																											4.78	0.189	0.0891	4.78	0.163158	4.78	0.144746	4.78	0.189953	4.78	0.17666
																											4.79	0.114	0.0905	4.79	0.163021	4.79	0.144572	4.79	0.189825	4.79	0.176504
																											4.79	0.115	0.0948	4.79	0.162884	4.79	0.144398	4.79	0.189697	4.79	0.176349
																											4.8	0.113	0.0939	4.8	0.162748	4.8	0.144225	4.8	0.189569	4.8	0.176195
																											4.8	0.24	0.0959	4.8	0.162612	4.8	0.144053	4.8	0.189442	4.8	0.176042
																											4.81	0.0744	0.0979	4.81	0.162477	4.81	0.143882	4.81	0.189316	4.81	0.175889
																											4.81	0.352	0.103	4.81	0.162343	4.81	0.143711	4.81	0.189189	4.81	0.175736
																											4.82	-0.13	0.1	4.82	0.162208	4.82	0.143542	4.82	0.189064	4.82	0.175585
																											4.82	0.045	0.103	4.82	0.162075	4.82	0.143373	4.82	0.188938	4.82	0.175434
																											4.82	0.0646	0.106	4.82	0.161942	4.82	0.143205	4.82	0.188813	4.82	0.175284
																											4.83	0.149	0.112	4.83	0.161809	4.83	0.143038	4.83	0.188689	4.83	0.175135
																											4.83	0.217	0.11	4.83	0.161677	4.83	0.142872	4.83	0.188565	4.83	0.174986
																											4.84	0.144	0.114	4.84	0.161546	4.84	0.142706	4.84	0.188441	4.84	0.174838
																											4.84	0.261	0.118	4.84	0.161415	4.84	0.142542	4.84	0.188318	4.84	0.174691
																											4.85	0.29	0.122	4.85	0.161284	4.85	0.142378	4.85	0.188195	4.85	0.174544
																											4.85	0.147	0.122	4.85	0.161154	4.85	0.142215	4.85	0.188073	4.85	0.174399
																											4.86	0.0991	0.129	4.86	0.161024	4.86	0.142053	4.86	0.187951	4.86	0.174253
																											4.86	-0.107	0.134	4.86	0.160895	4.86	0.141892	4.86	0.18783	4.86	0.174109
																											4.87	0.271	0.134	4.87	0.160767	4.87	0.141732	4.87	0.187709	4.87	0.173965
																											4.87	0.188	0.142	4.87	0.160639	4.87	0.141573	4.87	0.187588	4.87	0.173823
																											4.88	0.0579	0.152	4.88	0.160512	4.88	0.141414	4.88	0.187468	4.88	0.17368
																											4.88	0.224	0.157	4.88	0.160385	4.88	0.141256	4.88	0.187349	4.88	0.173539
																											4.89	0.334	0.159	4.89	0.160258	4.89	0.1411	4.89	0.18723	4.89	0.173398
																											4.89	0.186	0.173	4.89	0.160132	4.89	0.140944	4.89	0.187111	4.89	0.173258
																											4.89	0.303	0.187	4.89	0.160007	4.89	0.140789	4.89	0.186993	4.89	0.173119
																											4.9	-0.0319	0.186	4.9	0.159882	4.9	0.140635	4.9	0.186875	4.9	0.172981
																											4.9	0.172	0.211	4.9	0.159758	4.9	0.140481	4.9	0.186758	4.9	0.172843
																											4.91	0.184	0.247	4.91	0.159634	4.91	0.140329	4.91	0.186641	4.91	0.172707
																											4.91	0.104	0.265	4.91	0.15951	4.91	0.140178	4.91	0.186524	4.91	0.17257
																											4.92	-0.107	0.276	4.92	0.159387	4.92	0.140027	4.92	0.186408	4.92	0.172435
																											4.92	0.153	0.342	4.92	0.159265	4.92	0.139877	4.92	0.186293	4.92	0.172301
																											4.93	0.0445	0.204	4.93	0.159143	4.93	0.139729	4.93	0.186178	4.93	0.172167
