# Supplementary material for: Full structural ensembles of intrinsically disordered proteins from unbiased molecular dynamics simulations
Source: Commun Biol. 2021 Feb 23;4:243. doi: 10.1038/s42003-021-01759-1 (PMC7902620; doi:10.1038/s42003-021-01759-1)
Supplement: Supplementary file 4 — Supplementary Data 2 [file 42003_2021_1759_MOESM4_ESM.xlsx]

## Sheet: Sheet1
Fig. 2a							Fig. 2b							Fig. 2c							Fig. 2d						Fig. 2e								Fig. 2f
NH secondary chemical shift							C-alpha secondary chemical shift							C-beta secondary chemical shift							Histatin 5						Sic 1								SH4UD
Residue	Experiment ΔCS (ppm)	Calculated ΔCS (ppm)					Residue	Experiment ΔCS (ppm)	Calculated ΔCS (ppm)					Residue	Experiment ΔCS (ppm)	Calculated ΔCS (ppm)						HN		HA				NH		C-alpha		C-beta				NH		C-alpha		C-beta
		Standard MD (a03ws)	Standard MD (a99SB-disp)	HREMD (a03ws)	HREMD (a99SB-disp)				Standard MD (a03ws)	Standard MD (a99SB-disp)	HREMD (a03ws)	HREMD (a99SB-disp)				Standard MD (a03ws)	Standard MD (a99SB-disp)	HREMD (a03ws)	HREMD (a99SB-disp)			RMSE (ppm)	Error (ppm)	RMSE (ppm)	Error (ppm)			RMSE (ppm)	Error (ppm)	RMSE (ppm)	Error (ppm)	RMSE (ppm)	Error (ppm)			RMSE (ppm)	Error (ppm)	RMSE (ppm)	Error (ppm)	RMSE (ppm)	Error (ppm)
3	3.183	0.667	0.529	0.701	0.575		2	4.476	-3.1202	-3.1001	-3.1144	-3.1446		3	-2.653	-2.8556	-2.8809	-2.8822	-2.8252		Standard MD (a03ws)	0.260775	0.0158	0.132148	0.01197		Standard MD (a03ws)	1.29396	0.0482	0.732771	0.0248	0.434631	0.0111		Standard MD (a03ws)	1.35863	0.04176	0.95524	0.01305	0.457061	0.0279
																					Standard MD (a99SB-disp)	0.247864	0.0273	0.170794	0.02875		Standard MD (a99SB-disp)	1.07156	0.04777	0.543575	0.0395	0.335027	0.0373		Standard MD (a99SB-disp)	1.08353	0.05825	0.867185	0.01371	0.354333	0.0381
4	2.714	2.167	2.145	2.097	2.211		3	-2.955	-2.8957	-2.7612	-2.8459	-2.8558		4	-2.755	-2.6689	-2.8594	-2.8464	-2.7477		HREMD (a03ws)	0.226809	0.0018	0.101523	0.002125		HREMD (a03ws)	1.35473	0.03129	0.76945	0.01411	0.408552	0.00779		HREMD (a03ws)	1.32112	0.0031	0.945588	0.00618	0.44124	0.00689
5	0.532	2.875	1.116	1.856	1.473		4	-2.751	-2.703	-2.515	-2.3736	-2.6904		5	-2.767	-2.9921	-2.8561	-3.0819	-2.7962		HREMD (a99SB-disp)	0.213825	0.012516	0.106799	0.002028		HREMD (a99SB-disp)	0.99104	0.01329	0.519325	0.00637	0.27176	0.004338		HREMD (a99SB-disp)	1.12066	0.0275	0.853706	0.00483	0.306176	0.00458
6	1.255	0.353	1.256	0.005	1.245		5	-2.774	-2.431	-2.6898	-2.2851	-2.7841		6	-2.608	-2.9306	-2.8822	-2.9397	-2.8193
7	3.05	1.382	1.858	1.337	1.84		6	-2.81	-2.8563	-2.8108	-2.7869	-2.8813		7	-3.188	-3.3001	-3.3536	-3.2509	-3.2836
9	0.373	-0.198	0.103	-0.041	-0.125		7	-4.848	-4.7409	-4.6067	-4.7394	-4.657		8	-2.709	-2.792	-2.7903	-2.754	-2.8191
10	1.206	0.987	1.995	0.716	1.501		8	-2.824	-3.2218	-3.2025	-3.2527	-2.901		9	-2.784	-3.027	-2.7676	-3.1669	-2.9774
11	1.474	3.317	1.453	2.033	0.621		9	-2.505	-2.143	-2.7692	-1.8348	-2.3977		10	-2.574	-2.4387	-2.8312	-2.6876	-2.9894
12	-1.11	-2.67	-0.674	-2.547	-0.77		10	-2.84	-2.9207	-3.0248	-2.3971	-2.5074		11	-2.986	-3.5085	-3.0034	-3.4523	-3.001
13	1.274	0.281	1.524	0.101	1.288		11	-2.366	-1.4697	-2.4967	-1.6155	-2.2895		12	-2.931	-3.7401	-3.2115	-3.6218	-3.2554
14	0.599	-0.345	0.417	-0.3	-0.244		12	-1.791	-1.485	-2.2751	-1.4744	-1.8478		13	-3.085	-2.975	-2.9164	-2.9515	-3.1316
17	1.189	2.395	1.546	2.521	1.454		13	-2.583	-2.5413	-2.6039	-2.5684	-2.2039		14	-2.772	-3.1207	-2.8176	-2.9245	-2.8656
18	1.893	1.536	1.762	1.435	1.469		14	-2.438	-2.4392	-2.6422	-2.6251	-2.5662		16	-2.644	-2.7881	-2.5925	-2.8282	-2.7571
19	2.053	1.64	1.37	1.74	1.336		16	-2.482	-2.733	-2.6909	-2.7109	-2.694		17	-2.731	-2.8376	-2.8229	-2.8153	-2.9592
21	-0.026	-0.032	0.611	-0.023	0.392		17	-2.676	-2.727	-2.657	-2.7582	-2.5669		18	-2.721	-2.6771	-2.8159	-2.7271	-2.7584
22	-1.54	-1.481	0.407	-1.033	-0.301		18	-3.054	-2.7422	-2.8021	-2.7739	-2.8732		19	-3.636	-3.002	-3.2521	-3.0157	-3.2959
23	1.105	2.444	0.382	2.596	0.787		19	-5.082	-5.0102	-4.5081	-5.0243	-4.6936		20	-2.853	-2.8356	-2.9301	-2.8021	-2.8307
24	-0.36	0.7	0.077	1.955	0.435		20	-2.554	-3.1395	-3.1124	-3.1751	-3.0697		21	-2.927	-2.5507	-2.6355	-2.6079	-2.6721
25	2.495	4.162	1.139	3.935	1.861		21	-2.618	-2.8927	-3.0504	-2.938	-2.8744		22	-2.891	-2.1764	-3.0014	-2.435	-2.8419
26	1.263	2.121	1.233	2.177	1.329		22	-2.921	-3.5442	-2.1176	-3.4134	-2.5503		23	-2.839	-2.69	-2.8779	-2.6783	-2.7861
27	-0.062	0.463	0.006	0.432	0.161		23	-2.916	-2.4721	-2.3993	-2.5304	-2.5583		24	-3.098	-1.8787	-2.7482	-2.1336	-2.8978
28	-0.432	-0.062	-0.336	-0.465	-0.149		24	-2.513	-4.2574	-2.3405	-3.8216	-2.5161		25	-3.606	-2.7438	-2.7674	-2.8391	-2.7197
29	-0.202	0.373	-0.139	0.401	-0.046		25	-3.396	-2.3637	-2.5651	-2.4831	-2.6646		27	-2.726	-2.376	-2.896	-2.6567	-2.797
30	-0.251	0.711	0.225	0.723	0.253		26	-2.854	-2.9763	-2.631	-2.8124	-2.7101		31	-2.658	-2.3809	-2.6445	-2.2873	-2.595
31	-0.65	0.213	-0.133	0.207	-0.04		27	-2.661	-2.948	-2.5272	-2.7333	-2.591		32	-3.428	-2.7331	-2.9956	-2.885	-2.8867
32	0.005	1.039	0.111	0.374	0.029		28	-2.64	-2.6785	-2.6647	-2.795	-2.6776		33	-2.848	-3.0058	-2.8435	-2.9494	-2.8336
34	0.715	1.092	0.681	0.789	0.705		29	-2.612	-2.7978	-2.744	-2.8475	-2.7778		34	-2.819	-3.1635	-2.9902	-3.1548	-3.0216
35	-1.192	-2.347	-0.776	-2.179	-1.468		30	-3.021	-2.8403	-2.8686	-2.8229	-2.8644		35	-2.726	-3.5862	-3.0107	-3.3956	-3.1411
36	1.767	-0.004	1.456	0.286	1.091		31	-3.082	-3.2451	-3.049	-3.1713	-3.0439		36	-2.651	-2.371	-2.7464	-2.3669	-2.7412
37	4.375	3.545	3.022	3.388	2.565		32	-5.093	-4.7505	-4.6357	-4.7769	-4.7886		37	-2.833	-3.6167	-3.6114	-3.5801	-3.5367
39	0.887	0.252	0.808	0.337	0.598		33	-2.8	-3.2552	-3.1071	-3.1828	-3.044		38	-2.695	-2.8727	-2.8317	-2.8696	-2.8142
40	2.666	1.039	1.653	1.099	1.767		34	-2.736	-2.1123	-2.4851	-2.175	-2.2425		39	-2.687	-3.1775	-2.8439	-3.0795	-2.8461
42	0.535	0.567	0.564	0.806	0.505		35	-2.769	-1.9005	-2.4774	-2.1124	-2.1169		40	-3.028	-3.0825	-3.2811	-3.0522	-3.1639
43	-1.443	-2.82	-0.255	-2.739	-0.928		36	-2.888	-3.3987	-2.6991	-3.3399	-2.7384		41	-2.852	-2.7702	-2.7813	-2.7057	-2.7497
44	1.989	0.494	1.578	0.182	1.475		37	-4.751	-4.5053	-4.4354	-4.594	-4.465		42	-2.885	-3.5761	-2.6802	-3.5765	-2.7944
45	1.277	-0.163	0.075	-0.962	-0.794		38	-2.688	-3.2425	-3.1432	-3.1975	-3.1057		43	-2.714	-3.7213	-2.8877	-3.831	-2.9259
46	0.309	1.184	1.016	0.189	0.771		39	-2.689	-2.4115	-2.6932	-2.5258	-2.647		44	-2.597	-2.6641	-2.6161	-2.7577	-2.7178
47	-0.833	0.731	-0.308	0.78	-0.187		40	-4.882	-4.7007	-4.5484	-4.9027	-4.7308		45	-2.823	-2.8735	-3.2123	-2.8913	-3.117
48	0.989	1.557	-0.236	1.903	-0.059		41	-2.794	-3.325	-3.164	-3.3247	-3.1784		47	-3.959	-2.8111	-2.7612	-2.8147	-2.8496
49	1.492	2.129	1.283	2.027	1.041		42	-2.603	-1.4894	-2.8528	-1.3092	-2.6353		48	-2.403	-2.5788	-2.9493	-2.5651	-2.7307
51	0.181	0.485	0.436	0.664	0.663		43	-2.717	-1.7881	-2.6757	-1.3546	-2.7064		50	-2.669	-2.8901	-2.9223	-2.882	-2.8862
52	2.185	0.087	1.13	-0.011	1.191		44	-3.246	-2.8068	-3.0321	-2.4475	-2.5493		51	-2.604	-3.2343	-2.7839	-3.4615	-2.8896
53	-0.687	-1.452	-1.011	-1.76	-1.573		45	-2.723	-2.0495	-2.1897	-1.9928	-2.3736		52	-2.675	-2.6047	-2.6222	-2.7837	-2.8846
54	-1.117	-0.981	-0.464	-0.684	-0.788		46	-2.509	-2.6306	-2.4756	-2.7159	-2.5138		53	-2.991	-2.6363	-2.6576	-2.4925	-2.7351
55	3.394	1.533	1.267	1.786	1.275		47	-3.039	-2.5367	-2.4514	-2.5789	-2.4446		54	-2.774	-2.4051	-2.5052	-2.4292	-2.4565
57	0.267	-0.257	-0.419	-0.249	0.076		48	-2.826	-3.0649	-2.5759	-3.068	-2.6671		55	-3.396	-2.9093	-3.3636	-2.847	-3.2067
58	-0.52	-1.796	-0.928	-1.836	-0.631		49	-3.565	-3.6344	-3.6532	-3.5935	-3.667		56	-2.785	-2.7254	-2.8417	-2.7791	-2.7733
59	-1.232	-1.016	-0.473	-1.011	-0.845		50	-2.61	-3.0607	-2.8457	-3.092	-2.9481		57	-2.816	-2.8525	-2.517	-2.7732	-2.7583
60	-5.334	0.388	0.589	0.292	0.701		51	-2.827	-1.9844	-2.5948	-1.7749	-2.4924		58	-2.788	-2.5853	-2.6823	-2.478	-2.5706
62	-0.061	-0.641	-0.644	-0.193	0.304		52	-3.058	-2.9659	-2.902	-2.7947	-2.711		59	-2.591	-2.4305	-2.3945	-2.3852	-2.3661
63	1.264	0.382	0.918	0.243	1.702		53	-2.512	-2.98	-3.022	-3.0633	-2.8257		60	-3.638	-3.2423	-3.5132	-3.1607	-3.4056
64	0.803	2.093	0.602	2.168	1.414		54	-3.335	-3.2565	-3.0927	-3.0899	-3.0361		61	-2.773	-2.9596	-2.9073	-2.8538	-2.8102
65	2.207	2.108	1.334	2.275	1.39		55	-5.206	-4.8872	-4.5079	-4.9607	-4.6304		62	-2.829	-3.1354	-3.1943	-3.094	-2.7017
66	-1.034	0.404	-0.035	0.574	0.104		56	-2.975	-3.307	-2.9475	-3.2838	-3.1652		63	-2.531	-2.6327	-2.7204	-2.4947	-2.653
67	0.068	0.722	0.518	0.711	0.722		57	-2.977	-2.6426	-2.9625	-2.6875	-2.9891		64	-2.856	-2.6185	-2.6902	-2.4713	-2.8593
68	3.829	2.523	1.973	2.656	1.322		58	-2.847	-3.1425	-3.0371	-3.1657	-3.0482		67	-2.842	-2.6455	-2.9478	-2.7013	-2.888
69	0.864	4.883	2.196	3.99	1.962		59	-3.576	-3.338	-3.2806	-3.3148	-3.3661		68	-2.505	-2.5953	-2.9086	-2.8994	-2.7314
70	1.389	0.874	1.498	1.068	1.629		60	-5.114	-4.8368	-4.6156	-4.8764	-4.4401		69	-2.769	-3.6175	-3.1895	-3.3371	-2.9975
71	1.592	1.284	1.911	1.199	1.998		61	-2.667	-2.9103	-2.9088	-3.1335	-3.1378		70	-2.775	-3.9989	-3.0207	-3.9006	-3.0296
72	0.172	-1.333	-0.398	-1.177	0.622		62	-3.036	-2.3542	-2.7677	-2.386	-2.9441		71	-3.154	-3.1826	-3.227	-3.1332	-3.3323
73	2.173	-0.675	1.239	-0.065	1.358		63	-3.12	-2.8083	-2.7228	-3.057	-2.9404		72	-2.763	-2.9456	-3.415	-2.9211	-3.1768
74	3.621	4.986	3.438	5.883	3.265		64	-2.922	-2.753	-2.8397	-3.0583	-2.7028		73	-2.734	-2.1422	-3.0705	-2.2069	-2.8257
75	3.471	3.156	3.027	3.242	2.753		65	-2.677	-2.8062	-2.7371	-2.8489	-2.7492		74	-2.8	-3.1135	-3.0532	-3.1494	-2.9366
77	-0.133	-0.279	-0.441	-0.293	0.374		66	-3.008	-2.9465	-2.8617	-2.9547	-2.823		75	-3.15	-3.1224	-3.6281	-3.1907	-3.4544
78	1.098	0.303	0.205	0.667	0.785		67	-3.33	-2.9303	-2.9182	-2.8683	-2.6921		76	-2.868	-2.899	-3.1061	-2.9917	-2.8744
79	1.423	1.728	0.9	2.09	1.62		68	-3.004	-3.0156	-2.488	-2.7234	-2.7355		77	-2.952	-2.6939	-2.957	-2.3567	-2.7171
80	-0.35	-0.26	-0.16	-0.258	0.042		69	-2.36	-1.1062	-2.2071	-1.6514	-2.313		78	-2.623	-2.497	-2.0005	-2.5242	-2.3603
82	-0.266	0.546	0.388	0.832	0.366		70	-2.375	-0.9694	-2.1049	-1.2063	-2.3079		79	-2.259	-2.3754	-2.4075	-2.2138	-2.4396
83	0.683	-0.7	0.476	-0.424	0.75		71	-2.677	-1.4467	-1.9161	-1.7192	-2.2228		81	-2.745	-2.8883	-2.9289	-2.9075	-2.8994
84	-0.761	-0.675	-0.333	-0.729	-0.258		72	-2.524	-1.689	-1.8613	-1.9176	-2.0632		82	-2.946	-2.8245	-3.0634	-2.8148	-2.6804
85	-0.295	0.522	0.275	0.474	0.299		73	-2.466	-3.6103	-2.4375	-3.7932	-2.7794		83	-2.848	-2.2763	-2.6175	-2.5479	-2.6474
86	-0.469	0.608	0.248	0.671	0.415		74	-2.845	-2.3205	-2.7606	-2.3683	-2.5441		86	-2.636	-3.2949	-2.8425	-3.2345	-2.9156
87	1.382	0.543	1.54	0.729	1.487		75	-4.638	-4.7999	-4.347	-4.7632	-4.346		87	-3.003	-3.1065	-2.478	-3.0528	-2.827
88	-1.871	-1.008	0.075	-0.761	-0.03		76	-2.429	-2.9624	-2.6293	-2.9144	-2.9624		88	-2.739	-2.4286	-1.8296	-2.4247	-2.0364
89	0.889	0.481	1.204	0.411	1.109		77	-2.637	-2.8084	-2.3958	-3.2376	-2.7827		89	-2.744	-2.8066	-2.4404	-2.8493	-2.7876
90	1.167	1.885	1.582	1.758	1.381		78	-2.929	-3.033	-3.0532	-3.0731	-2.9864		90	-4.01	-2.9411	-3.0926	-2.8386	-2.8454
92	0.628	0.344	0.538	0.496	0.403		79	-2.994	-3.2107	-3.0157	-3.1861	-3.076		91	-2.75	-3.0366	-2.9132	-3.0399	-2.949
93	0.101	1.182	1.103	1.215	1.253		80	-3.471	-3.6709	-3.503	-3.6317	-3.6772		92	-2.834	-2.3542	-2.2632	-2.2123	-2.7315
94	0.089	1.837	1.774	1.639	1.84		81	-2.612	-3.1502	-2.8992	-3.1262	-2.9602		93	-2.782	-2.6632	-1.9731	-2.6022	-2.5736
95	5.61	3.873	3.359	3.867	2.868		82	-2.894	-2.2515	-2.5489	-2.2662	-2.764		94	-2.764	-2.5992	-2.914	-2.5035	-2.8946
							83	-2.636	-3.2194	-2.8726	-3.0221	-2.8735
							84	-2.681	-2.9549	-2.6178	-2.9201	-2.7675
							85	-2.775	-2.7216	-2.72	-2.7881	-2.691
							86	-2.657	-2.0666	-2.822	-2.1694	-2.6319
							87	-2.527	-2.3821	-2.9826	-2.4856	-2.8262
							88	-3.144	-2.5323	-3.0151	-2.4441	-2.9165
							89	-2.939	-2.959	-3.1349	-2.852	-2.8378
							90	-5.417	-4.5542	-4.3359	-4.6868	-4.6296
							91	-2.633	-3.1405	-3.1544	-3.1254	-3.0215
							92	-2.517	-3.3201	-3.169	-3.3694	-2.9115
							93	-2.811	-3.0578	-3.3746	-3.0168	-2.9724
							94	-3.117	-3.1133	-2.4626	-3.1298	-2.6058
