# Supplementary material for: Full structural ensembles of intrinsically disordered proteins from unbiased molecular dynamics simulations
Source: Commun Biol. 2021 Feb 23;4:243. doi: 10.1038/s42003-021-01759-1 (PMC7902620; doi:10.1038/s42003-021-01759-1)
Supplement: Supplementary file 5 — Supplementary Data 3 [file 42003_2021_1759_MOESM5_ESM.xlsx]

## Sheet: Sheet1
Fig. 3a				Fig. 3b				Fig. 3c				Fig. 3d
Histatin 5				Histatin 5				Sic 1				SH4UD
s	C(s)	Error in C(s)		s	Rs (nm)	Error in Rs (nm)		s	Rs (nm)	Error in Rs (nm)		s	Rs (nm)	Error in Rs (nm)
0	1	0		1	0.374466	0.00100848		1	0.377635	1.40342e-05		1	0.38201	8.34893e-06
1	0.403436	0.0130926		2	0.623614	0.00291063		2	0.62898	0.000302483		2	0.640307	0.000634832
2	0.293105	0.0244016		3	0.837928	0.00283517		3	0.842175	0.00128099		3	0.862184	0.00181374
3	0.239444	0.029288		4	1.03418	0.0037094		4	1.0404	0.00239027		4	1.07352	0.00305188
4	0.127738	0.0137687		5	1.21313	0.00516698		5	1.22198	0.00348445		5	1.2657	0.00430542
5	0.0716087	0.0169469		6	1.37846	0.0074817		6	1.39112	0.00467396		6	1.44058	0.00544602
6	0.0362688	0.019208		7	1.52812	0.00999257		7	1.54715	0.00583188		7	1.59983	0.00682367
7	0.00707419	0.00777624		8	1.66548	0.0124642		8	1.6923	0.00682954		8	1.74366	0.00870133
				9	1.79064	0.0148051		9	1.83033	0.00765765		9	1.87275	0.0108113
Sic 1				10	1.90697	0.0157351		10	1.96204	0.0082306		10	1.98965	0.0134201
s	C(s)	Error in C(s)		11	2.01565	0.0176903		11	2.08833	0.0086456		11	2.09542	0.0164289
0	1	0		12	2.11537	0.0188632		12	2.20856	0.00910533		12	2.19188	0.0198153
1	0.398332	0.00292204		13	2.21172	0.0199191		13	2.32373	0.0097814		13	2.28107	0.0235819
2	0.263427	0.0101825		14	2.29504	0.0226256		14	2.43474	0.0107115		14	2.36369	0.0275607
3	0.257431	0.0114214		15	2.36589	0.0257436		15	2.54279	0.0118387		15	2.44084	0.031606
4	0.142356	0.00807938		16	2.438	0.0290743		16	2.64929	0.0130207		16	2.51367	0.035554
5	0.105912	0.0106823		17	2.50062	0.0297642		17	2.75359	0.0142783		17	2.58182	0.0396311
6	0.0920207	0.00545472		18	2.56169	0.0327168		18	2.85518	0.0156324		18	2.64689	0.0435997
7	0.0630163	0.00566978		19	2.61526	0.0368485		19	2.95425	0.0170295		19	2.70941	0.0476382
8	0.0515769	0.00827091		20	2.65068	0.0407695		20	3.05114	0.0186144		20	2.76812	0.0518205
9	0.0484945	0.00626703		21	2.68938	0.0396016		21	3.14578	0.0202013		21	2.82444	0.0558158
10	0.0427177	0.00769828		22	2.73125	0.0390358		22	3.23794	0.021876		22	2.87802	0.0599356
11	0.034867	0.00716582		23	2.76798	0.0428902		23	3.3284	0.0237107		23	2.92879	0.0640385
12	0.0330383	0.00751062						24	3.41796	0.0256042		24	2.97719	0.0682524
13	0.0301243	0.00635836						25	3.5061	0.027563		25	3.02247	0.0727961
14	0.0316138	0.00834365						26	3.59352	0.0296494		26	3.06658	0.0772862
15	0.03065	0.00585411						27	3.68008	0.0317809		27	3.10946	0.0819215
16	0.0304685	0.00663444						28	3.76536	0.0342048		28	3.15104	0.0871318
17	0.0296862	0.00689932						29	3.85003	0.0366766		29	3.19238	0.0926974
18	0.0275185	0.00871449						30	3.93424	0.0393943		30	3.23384	0.0982477
19	0.0283027	0.00877578						31	4.01679	0.042323		31	3.27552	0.103996
20	0.0268714	0.0101162						32	4.09748	0.0457466		32	3.31839	0.109537
21	0.0245808	0.00658417						33	4.17709	0.0494503		33	3.3627	0.114713
22	0.026244	0.00678283						34	4.25494	0.0533569		34	3.4081	0.119614
23	0.0255251	0.00533443						35	4.33171	0.0574517		35	3.45308	0.124233
24	0.0267259	0.0040797						36	4.40749	0.0615651		36	3.49648	0.129087
25	0.0293372	0.00742033						37	4.48303	0.0656564		37	3.53945	0.133754
26	0.0251952	0.00595732						38	4.55654	0.0699279		38	3.5823	0.138015
27	0.0244101	0.00552284						39	4.62924	0.0741869		39	3.62431	0.142122
28	0.0252659	0.00869953						40	4.70067	0.0785253		40	3.66499	0.146116
29	0.0212148	0.00967413						41	4.77111	0.0827452		41	3.70506	0.150086
30	0.0209137	0.00766735						42	4.84072	0.0867922		42	3.74345	0.154069
								43	4.9101	0.0906813		43	3.77968	0.157994
SH4UD								44	4.97817	0.0944398		44	3.81483	0.16245
s	C(s)	Error in C(s)						45	5.04566	0.098408		45	3.84824	0.167653
0	1	0						46	5.1119	0.102458		46	3.88073	0.172947
1	0.416778	0.00608252						47	5.17679	0.106762		47	3.91233	0.178396
2	0.282855	0.00945631						48	5.24052	0.110937		48	3.94277	0.184184
3	0.303771	0.00938586						49	5.30596	0.115089		49	3.97266	0.189672
4	0.164092	0.00522799						50	5.37137	0.119043		50	4.00247	0.194913
5	0.109792	0.00745028						51	5.43652	0.122631		51	4.0315	0.200212
6	0.0794922	0.0140965						52	5.50101	0.126112		52	4.0594	0.20551
7	0.0291782	0.0139432						53	5.56582	0.129125		53	4.08779	0.210507
8	0.00294999	0.0131944						54	5.63031	0.13172		54	4.11686	0.215303
								55	5.69334	0.134109		55	4.14642	0.219368
								56	5.75505	0.136228		56	4.17678	0.223046
								57	5.81498	0.13833		57	4.20599	0.226517
								58	5.8733	0.140314		58	4.23434	0.229135
								59	5.9312	0.142386		59	4.2625	0.231302
								60	5.98957	0.144405		60	4.29027	0.23273
								61	6.04746	0.146192		61	4.3174	0.233697
								62	6.10512	0.147758		62	4.34455	0.234323
								63	6.16203	0.14933		63	4.37168	0.234834
								64	6.22209	0.150923		64	4.40152	0.234623
								65	6.28364	0.152325		65	4.43077	0.234779
								66	6.34509	0.153567		66	4.46033	0.235399
								67	6.40608	0.154576		67	4.4913	0.236316
								68	6.46708	0.155638		68	4.52205	0.238077
								69	6.52851	0.156413		69	4.55202	0.240336
								70	6.58966	0.156918		70	4.58178	0.243029
								71	6.64976	0.157356		71	4.61299	0.245738
								72	6.70814	0.157856		72	4.64445	0.24839
								73	6.76554	0.1583		73	4.67545	0.251115
								74	6.82234	0.158947		74	4.70564	0.253474
								75	6.8759	0.159715		75	4.73498	0.25556
								76	6.92758	0.160677		76	4.76201	0.258007
								77	6.97834	0.162159		77	4.78725	0.260144
								78	7.02687	0.164038		78	4.80973	0.262049
								79	7.07286	0.166211		79	4.82967	0.263928
								80	7.11899	0.168177		80	4.846	0.265723
								81	7.16257	0.170276		81	4.85911	0.267284
								82	7.2041	0.171704		82	4.86964	0.269289
								83	7.24355	0.1728		83	4.87686	0.271184
								84	7.28067	0.174406		84	4.8816	0.272604
								85	7.31233	0.175926		85	4.88467	0.27429
								86	7.34081	0.176786		86	4.89033	0.275619
								87	7.36635	0.177177		87	4.90171	0.275986
								88	7.39463	0.178148		88	4.91815	0.27474
								89	7.42111	0.178927		89	4.93787	0.273779
								90	7.44634	0.179865		90	4.9596	0.27247
								91	7.46941	0.181106		91	4.98378	0.268844
												92	5.00592	0.26598
												93	5.02984	0.263462
												94	5.05991	0.257433
