# Supplementary material for: Full structural ensembles of intrinsically disordered proteins from unbiased molecular dynamics simulations
Source: Commun Biol. 2021 Feb 23;4:243. doi: 10.1038/s42003-021-01759-1 (PMC7902620; doi:10.1038/s42003-021-01759-1)
Supplement: Supplementary file 6 — Supplementary Data 4 [file 42003_2021_1759_MOESM6_ESM.zip]

Archive with 6 entries (5 files):
- Supplementary_Data_4/
- __MACOSX/._Supplementary_Data_4
- Supplementary_Data_4/.DS_Store
- __MACOSX/Supplementary_Data_4/._.DS_Store
- Supplementary_Data_4/hremd-idp.zip
- __MACOSX/Supplementary_Data_4/._hremd-idp.zip
